# Supplementary material for: The effect of disease and respiration on airway shape in patients with moderate persistent asthma
Source: PLoS One. 2017 Jul 31;12(7):e0182052. doi: 10.1371/journal.pone.0182052 (PMC5536319; doi:10.1371/journal.pone.0182052)
Supplement: S1 File — This is the excel file used to gather and statistically analyze the bronchial tree morphometric information that are investigated in this study. The file contains the average inner diameter, average lumen area, average inner perimeter, calculated hydraulic diameter and several definitions for airway distensibility. The data are gathered in a variety of ways including per individually identified airway and per generation. The file also contains statistical analysis. (ZIP) [file pone.0182052.s005.zip]

Archive with 1 entries (1 files):
- DataProcessing2.xlsx
