# Supplementary material for: The effect of disease and respiration on airway shape in patients with moderate persistent asthma
Source: PLoS One. 2017 Jul 31;12(7):e0182052. doi: 10.1371/journal.pone.0182052 (PMC5536319; doi:10.1371/journal.pone.0182052)
Supplement: S1 File — This is the excel file used to gather and statistically analyze the bronchial tree morphometric information that are investigated in this study. The file contains the average inner diameter, average lumen area, average inner perimeter, calculated hydraulic diameter and several definitions for airway distensibility. The data are gathered in a variety of ways including per individually identified airway and per generation. The file also contains statistical analysis. (ZIP) [file pone.0182052.s005.zip › DataProcessing2.xlsx]

## Sheet: Patient Info
AIR SUBJECTS
PFT	Age	Weight [lbs] (Study)	Sex	Height	Estimated Dead Space [L]	FEV1 [L] (Screening)	FEV1 [% Predicted] (Screening)	FVC [L] (Screening)	FVC [% Predicted] (Screening)	PC_20	BP1 3'40”	BP1 6'	BP2 3'40”	BP26'	PercentChange with Mch
h133	22	165	F	63	179.844	2.97	105	3.29	102	0.28	NaN	NaN	NaN	NaN	NaN
h141	22	136	F	63	179.844	3.74	111	4.39	115	0.8	3.47	3.43	3.3	3.32	0.0405797
h147	18	195	F	72	229.679	5.33	118	5.95	114	0.01	4.81	4.79	4.72	4.79	0.009375
h148	20	165	M	71	224.142	5.1	107	5.72	111	0.18	4.27	4.31	3.52	3.49	0.182984
h149	18	155	M	70	218.605	4.57	114	5.35	108	1.04	3.78	3.81	2.9	3	0.222661
h151	21	157	F	64	185.382	3.44	99	4.09	103	0.75	2.42	2.33	1.47	1.6	0.353684
h153	19	140	F	66	196.456	3.56	97	4.09	96	0.75	NaN	3.05	NaN	2.24	0.265574
h154	20	145	M	69	213.068	4.37	96	5.4	100	0.55	3.62	3.5	3.26	2.88	0.13764
h156	21	111	F	61	168.77	3.02	95	3.84	108	1.97	NaN	2.78	1.87	1.88	0.32554
h157	18	130	F	68	207.53	3.02	85	4.65	118	0.11	2.39	2.48	2.08	2.09	0.143737
h158	21	165	F	65	190.919	2.56	101	1.59	113	0.0025	3.34	3.22	3.06	3.09	0.0625
h160	20	124	F	59	157.695	2.96	97	3.52	105	0.0025	2.06	2.13	2.27	2.38	-0.109785
h177	18	120	F	63	179.844	2.98	96	3.67	106	0.11	2.49	2.42	2.23	2.29	0.0794297
h178	24	157	M	70	218.605	4.98	108	5.6	101	7.24	4.98	5.01	3.33	4.17	0.249249
Average	20.1429	147.5	4M/10F	66	196.456	3.75714	102.071	4.36786	107.143	0.985357	3.42091	3.32769	2.83417	2.86308	0.151013
HELIUM SUBJECTS
PFT	Age	Weight [lbs] (Study)	Sex	Height	Estimated Dead Space [L]	FEV1 [L] (Screening)	FEV1 [% Predicted] (Screening)	FVC [L] (Screening)	FVC [% Predicted] (Screening)	PC_20	BP1 3'40”	BP1 6'	BP2 3'40”	BP26'	PercentChange with Mch
h164	21	128	F	71	224.142	4.71	99	6.1	107	0.29	4.07	4.25	NaN	NaN	NaN
h166	18	110	F	62	174.307	3.13	104	3.3	99	0.83	2.5	2.57	NaN	NaN	NaN
h168	19	155	F	66	196.456	3.19	87	3.83	90	0.09	2.65	2.64	NaN	NaN	NaN
h169	19	140	F	65	190.919	3.5	98	3.99	97	0.58	3.14	3.06	NaN	NaN	NaN
h170	19	157	F	64	185.382	4.44	126	5.13	128	0.19	3.93	3.87	NaN	NaN	NaN
h171	18	165	M	71	224.142	4.82	110	5.85	116	2.5	3.69	3.7	NaN	NaN	NaN
h172	18	130	F	65	190.919	4.07	124	4.74	129	0.18	3.16	3.15	NaN	NaN	NaN
h173	21	120	F	63	179.844	3.59	107	4.35	114	0.72	2.98	3	NaN	NaN	NaN
h174	21	176	F	63	179.844	3.14	93	3.6	98	0.87	3.32	3.33	NaN	NaN	NaN
h175	18	190	M	74	240.754	4.81	101	5.94	107	0.71	4	4.04	NaN	NaN	NaN
AIR		Total	Left	Right	LU	LL	RU	RM	RL					Dvleft	Dvright	Dvleft %			Left MLV		Left TLC
h133	MLV	1639.32	759.76	879.56	411	348.77	308.86	204.91	365.79		1639.33	0.01		796.38	805.14	1.0482			avg	std	avg	std
	TLC	3240.85	1556.14	1684.7	728.24	827.91	595.87	299.49	789.35		3240.86	0.01							1135.56	374.041	2072.17	559.689
h135	MLV	1274.51	610.42	664.09	310.33	300.1	255.28	137.06	271.75		1274.52	0.01		339.16	365.9	0.555617
	TLC	1979.57	949.58	1029.99	533.58	416	427.52	240.76	361.71		1979.57	0							Right MLV		Right TLC
h137	MLV	1596.86	763.19	833.67	387.99	375.2	327.18	175.39	331.1		1596.86	0		166.55	149.52	0.218229			avg	std	avg	std
	TLC	1912.93	929.74	983.19	465.4	464.3	396.67	221.01	365.51		1912.89	-0.04							1294.14	441.338	2286.02	626.071
h141	MLV	1770.12	864.34	905.78	487.16	377.19	322.06	180.72	403		1770.13	0.01		1331.6	1403.35	1.5406
	TLC	4505.07	2195.94	2309.13	1028.32	1167.63	765.86	330.64	1212.63		4505.08	0.01
h147	MLV	2447.08	1055.24	1391.85	619.62	435.62	534.01	291.93	565.91		2447.09	0.01		1610.01	1737.08	1.52573
	TLC	5794.18	2665.25	3128.93	1257.08	1408.17	1089.93	472.57	1566.43		5794.18	0
h148	MLV	3778.99	1780.06	1998.94	909.75	870.29	650.68	330.81	1017.43		3778.96	-0.03		1099.45	1071.64	0.617648
	TLC	5950.08	2879.51	3070.58	1335.61	1543.89	971.47	441.26	1657.77		5950	-0.08
h149	MLV	2050.87	991.24	1059.63	537.58	453.66	381.16	251.59	426.88		2050.87	0		1406.59	1462.05	1.41902
	TLC	4919.52	2397.83	2521.68	1110.6	1287.23	862.7	412.44	1246.54		4919.51	-0.01
h151	MLV	2739.21	1176.36	1562.86	548.65	627.7	502.26	238.29	822.31		2739.21	0		728.21	696.17	0.619037
	TLC	4163.6	1904.57	2259.03	848.7	1055.88	771.94	325.6	1161.49		4163.61	0.01
h153	MLV	2641.53	1213.26	1428.27	680.15	533.11	481.89	234.4	711.97		2641.52	-0.01		699.85	723.51	0.576834
	TLC	4064.88	1913.11	2151.78	951.14	961.97	707.18	305.29	1139.3		4064.88	0
h154	MLV	3973.7	1830.31	2143.38	950.57	879.75	815.44	362.41	965.53		3973.7	0		707.86	818.8	0.386743
	TLC	5500.35	2538.17	2962.18	1217.77	1320.4	1075.18	438.3	1448.7		5500.35	0
h156	MLV	2402.63	1121.1	1281.53	653.55	467.55	516.01	243.96	521.09		2402.16	-0.47		753.24	832.87	0.671876
	TLC	3988.74	1874.34	2114.4	960.75	913.6	803.69	331.85	978.86		3988.75	0.01
h157	MLV	3031.74	1475	1556.74	692.26	782.74	515.28	179.76	861.7		3031.74	0		417.67	415.64	0.283166
	TLC	3865.05	1892.67	1972.38	854.61	1038.06	635.48	227.37	1109.53		3865.05	0
h160	MLV	2171.98	1095.39	1076.59	475.22	620.12	303.99	236.77	535.84		2171.94	-0.04		682.69	790.52	0.623239
	TLC	3645.19	1778.08	1867.11	731.87	1046.21	498.67	346.97	1020.46		3644.18	-1.01
h177	MLV	1577.4	777.45	799.9	444.3	333.2	280.4	146	373.5		1577.4	0		977.35	1152	1.25712
	TLC	3706.65	1754.8	1951.9	855.3	899.5	611.1	268.4	1072.4		3706.7	0.05
h178	MLV	2391.9	1152	1239.9	657.5	494.5	460.35	247.85	529.9		2390.1	-1.8		1748.5	1946.5	1.5178
	TLC	6093.9	2900.5	3186.4	1357.2	1550.3	1072.4	430.4	1683.6		6093.9	0
h164	MLV	3048.72	1432.36	1616.36	719.72	712.64	621.62	326.73	668		3048.71	-0.01		1704.35	1778.14	1.18989
	TLC	6531.21	3136.71	3394.5	1340.69	1796.02	1230.01	539.98	1624.5		6531.2	-0.01
h166	MLV	1644.86	783.43	861.42	364.37	419.07	271.37	171.2	418.85		1644.86	0		778.16	789.56	0.993273
	TLC	3212.57	1561.59	1650.98	655.26	906.34	514.53	286.09	850.35		3212.57	0
h168	MLV	2072.36	912.52	1159.84	470.6	441.92	380	262.46	517.4		2072.38	0.02		878.5	953.5	0.962719
	TLC	3904.36	1791.02	2113.34	803.76	987.26	660.88	400.55	1051.92		3904.37	0.01
h169	MLV	2749.17	1309.92	1439.25	725.29	584.63	650.44	234.45	554.36		2749.17	0		713.7	745.76	0.544842
	TLC	4208.63	2023.62	2185.01	1050.45	973.17	934.85	301.47	948.7		4208.64	0.01
h170	MLV	1577.98	774.49	803.49	451.03	323.45	366.76	187.83	248.88		1577.95	-0.03		1563.96	1699.26	2.01934
	TLC	4841	2338.45	2502.75	1098.25	1239.89	932.75	363.27	1206.7		4840.86	-0.14
h171	MLV	4300.3	2042	2258.3	1054.5	987.4	801.2	383.4	1073.6		4300.1	-0.2		807.9	852.4	0.395642
	TLC	5957.65	2849.9	3110.7	1333.4	1513.5	1036.6	453.2	1620.9		5957.6	-0.05
h172	MLV	2234.28	1004.68	1229.6	528.71	475.97	420.98	215.13	593.49		2234.28	0		1253.89	1328.4	1.24805
	TLC	4816.57	2258.57	2558	1037.43	1221.14	843.77	345.63	1368.61		4816.58	0.01
h173	MLV	2446.6	1106.4	1340.2	506.5	599.9	460.9	251.5	627.8		2446.6	0		1003.4	1088.8	0.906905
	TLC	4538.7	2109.8	2429	841.4	1268.4	784.8	376.3	1267.8		4538.7	0
h174	MLV	1727.5	802.3	925.2	427.6	374.7	361.2	183.1	380.9		1727.5	0		918.7	945.05	1.14508
	TLC	3591.2	1721	1870.25	802.9	918.05	685.3	306.7	878.2		3591.15	-0.05
h175	MLV	3453.11	1555.87	1897.25	885.03	670.74	802.9	507.86	586.49		3453.02	-0.09		327.48	245.4	0.21048
	TLC	4026	1883.35	2142.65	1021.38	861.97	977.05	560.03	605.57		4026	0

## Sheet: %Din change
ABSOLUTE		h133MLV	h133TLC			h135MLV	h135TLC			h137MLV	h137TLC			h141MLV	h141TLC			h147MLV	h147TLC			h148MLV	h148TLC			h149MLV	h149TLC			h151MLV	h151TLC			h153MLV	h153TLC			h154MLV	h154TLC			h156MLV	h156TLC			h160MLV	h160TLC
				% Dtlc-Dmlv				% Dtlc-Dmlv				% Dtlc-Dmlv				% Dtlc-Dmlv				% Dtlc-Dmlv				% Dtlc-Dmlv				% Dtlc-Dmlv				% Dtlc-Dmlv				% Dtlc-Dmlv				% Dtlc-Dmlv				% Dtlc-Dmlv				% Dtlc-Dmlv
0	T	12.6152	13.4542	0.0623597	T	13.7164	14.3095	0.041448		14.3134	14.2401	-0.00514744		13.5824	14.8236	0.0837313		16.8594	18.9509	0.110364		17.552	17.6504	0.00557494		16.9642	17.7529	0.0444265		16.2285	16.7549	0.0314177		15.4306	16.445	0.0616844		18.9579	18.4339	-0.0284259		11.362	12.217	0.0699844		12.2567	12.9358	0.0524977
1	R	13.0899	13.5565	0.0344189	R	13.1547	13.6594	0.0369489		14.3283	14.53	0.0138816		12.392	13.581	0.0875488		14.1009	15.2768	0.0769729		15.0475	15.9284	0.0553037		15.3786	16.759	0.0823677		14.1995	15.0953	0.059343		12.7921	13.5093	0.0530894		15.2914	17.5457	0.128482		10.3794	10.9205	0.049549		9.7994	10.2457	0.0435597
1	L	11.0772	11.9856	0.0757909	L	10.4144	10.9094	0.0453737		10.5537	10.8398	0.0263935		9.4333	10.7457	0.122133		12.2875	14.1094	0.129127		12.4661	12.771	0.0238744		10.7434	12.1423	0.115209		12.1824	13.0192	0.0642743		10.6729	10.9979	0.0295511		11.9383	12.6341	0.0550732		7.7421	9.087	0.148003		8.1809	8.9601	0.0869633
2	RMI	11.0562	12.0873	0.0853044	RMI	9.9402	10.465	0.0501481		10.9202	11.4651	0.0475268		9.438	10.699	0.117861		10.3109	12.5545	0.178709		11.8869	12.6266	0.0585827		12.5083	13.1766	0.0507187		10.9559	11.6654	0.0608209		11.5219	11.8588	0.0284093		10.368	11.9304	0.13096		7.9535	8.4439	0.0580774		7.7206	8.7577	0.118422
2	RU	7.9595	8.9603	0.111693	RU	7.0254	10.7704	0.347712	RU	10.3467	11.4047	0.0927688	RU	5.9269	7.6354	0.22376	RU	7.6118	9.7469	0.219054	RU	8.193	12.5371	0.3465	RU	9.9159	11.4494	0.133937	RU	11.0533	9.8795	-0.118812	RU	11.1037	9.331	-0.18998	RU	9.7684	10.4953	0.0692596	RU	6.0383	7.497	0.194571	RU	6.3318	8.4025	0.246439	RU
					RUR	5.4149	10.3646	0.477558									RUR		12.0013						RUR		12.9838		RUR	11.895	14.8586	0.199454	RUR	6.354	7.4998	0.152777	RUR	5.5829	6.8801	0.188544
3	RUA	3.7092	5.1436	0.278871	RUA	2.9803	3.5479	0.159982	RUA	4.5854	4.4781	-0.0239611	RUA	3.6907	4.2501	0.13162	RUA	3.8967	5.1091	0.237302	RUA	3.9825	4.7634	0.163938	RUA	4.1613	4.8668	0.144962	RUA	5.2918	6.0797	0.129595	RUA	3.8857	4.4954	0.135628	RUA	3.4684	3.8339	0.0953337	RUA	3.8486	3.8855	0.00949685	RUA	3.8052	4.5439	0.16257	RUA
4	RUAR		4.1762						RUAR	3.6969	3.6157	-0.0224576	RUAR	2.8703	3.0622	0.0626674	RUAR	3.0249	3.9594	0.236021	RUAR	2.6881	3.7152	0.276459	RUAR	3.4435	3.444	0.00014518	RUAR	3.6974	4.5123	0.180595	RUAR	3.5488	3.9899	0.110554	RUAR	3.0095	3.2298	0.0682086	RUAR	2.596	2.9757	0.1276	RUAR		3.687		RUAR
4	RUAL		3.9077						RUAL	3.1884	3.4205	0.0678556	RUAL	2.6078	2.9486	0.11558	RUA9R	2.6231	3.4095	0.23065	RUAL	2.664	3.4233	0.221804	RUAL	2.9681	3.1457	0.056458	RUAL	3.141	3.6579	0.141311	RUAL	3.305	3.6223	0.0875963	RUAL	2.6435	3.0157	0.123421	RUAL	2.4364	2.8144	0.134309	RUAL		3.2215		RUAL
4																	RUA9L	2.5722	3.1251	0.176922
5	RUARR		2.9873						RUARR	2.9489	3.1518	0.0643759	RUARR		2.6831		RUARR		3.4645						RUARR		2.9609		RUARR		3.4989		RUARR	2.7531	3.2407	0.150461	RUARR		2.9346						RUARR		2.9791
5	RUARL		2.8397						RUARL	2.3438	2.3211	-0.00977985	RUARL		2.2577		RUARL		3.065						RUARL		2.6258		RUARL		2.7658		RUARL	2.2192	2.9504	0.247831	RUARL		2.6102						RUARL		2.5695
5
5	RUALR		3.0325																		RUALR		3.1586		RUALR		2.6938						RUALR	2.3895	2.6305	0.0916176
5	RUALL		2.9885																		RUALL		2.9508		RUALL		2.5312						RUALL	2.1012	2.3113	0.0909012
6																													RUARRR		2.8305
6																													RUARRL		2.0937
6
6
3	RUB	4.4355	4.7187	0.0600165	RUB	3.1741	3.5399	0.103336	RUB	3.9402	4.4956	0.123543	RUB	3.1075	3.9733	0.217905	RUB	5.5674	6.0865	0.0852871	RUB	4.0611	4.9035	0.171796	RUB	3.855	4.0645	0.0515439	RUB	3.5821	4.0125	0.107265	RUB	3.6539	4.2788	0.146046	RUB	3.2456	3.5708	0.091072	RUB	3.5956	4.2878	0.161435	RUB	3.4746	4.1568	0.164117	RUB
4	RUBR		3.6079						RUBR	2.9792	2.7772	-0.0727351	RUBR	2.634	3.1608	0.166667	RUBR	3.5332	4.5583	0.224886	RUBR	2.9876	3.8805	0.230099	RUBR	2.9357			RUBR		2.988		RUBR	2.5764	3.0346	0.150992	RUBR	3.5632	2.9818	-0.194983	RUBR		3.0612		RUBR		3.0685		RUBR
4	RUBL		3.5423						RUBL	2.8676	2.719	-0.0546524	RUBL	2.4937	3.138	0.205322	RUBL	3.4008	4.4974	0.24383	RUBL	2.9306	3.8478	0.23837	RUBL	2.6269			RUBL		2.4011		RUBL	2.4835	2.9586	0.160583	RUBL	2.7312	2.2959	-0.189599	RUBL		2.9889		RUBL		2.9847		RUBL
5	RUBRR		2.746										RUBRR		2.7052		RUBRR		3.5975
5	RUBRL		2.7424										RUBRL		2.1697		RUBRL		3.4433
5																	RUBLR		3.5182		RUBLR		3.2214																		RUBLR		2.6768
5																	RUBLL		3.3857		RUBLL		2.9171																		RUBLL		2.1672
6													RUBRRR		2.3911						RUBLRR		3.0675
6													RUBRRL		2.2676						RUBLRL		2.7931
3	RUC	4.1669	5.1856	0.196448	RUC	4.5205	4.7102	0.0402743	RUC	4.5715	4.6816	0.0235176	RUC	4.0457	4.7739	0.152538	RUC	5.9886	6.9042	0.132615	RUC	5.3186	6.6195	0.196525	RUC	7.253	8.0267	0.0963908	RUC	4.6045	5.467	0.157765	RUC	3.8573	4.366	0.116514	RUC	5.1978	5.3664	0.0314177	RUC	3.6773	4.2008	0.124619	RUC	4.7149	5.2152	0.0959311	RUC
4	RUCR	2.9079	3.7533	0.225242	RUCR		3.5428		RUCR	3.4367	3.6999	0.0711371	RUCR	3.1441	3.5832	0.122544	RUCR	4.5889	5.5574	0.174272	RUCR	3.8142	4.4527	0.143396	RUCR	4.1125	4.4482	0.0754687	RUCR	3.9594	4.4738	0.114981	RUCR	2.8177	3.1341	0.100954	RUCR	3.3199	3.6182	0.0824443	RUCR	2.7757	3.1514	0.119217	RUCR	3.1265	3.6449	0.142226	RUCR
4	RUCL	2.8422	3.7283	0.237669	RUCL		2.7131		RUCL	3.1929	3.2193	0.00820054	RUCL	2.7244	3.3873	0.195702	RUCL	3.6754	4.716	0.220653	RUCL	2.6931	3.8692	0.303965	RUCL	3.2027	3.5237	0.0910974	RUCL	2.7016	2.9692	0.0901253	RUCL	2.647	3.1079	0.148299	RUCL	2.6097	2.9738	0.122436	RUCL	2.2031	2.8739	0.233411	RUCL	2.9642	3.544	0.1636	RUCL
4
5	RUCRR		3.0252		RUCRR		2.9938		RUCRR	2.5064			RUCRR		3.121		RUCRR	3.4134	4.4441	0.231925	RUCRR		4.0424		RUCRR	3.1816	3.5866	0.11292	RUCRR		3.6362		RUCRR		3.0514										RUCRR		3.4377
5	RUCRL		2.3604		RUCRL		2.8105		RUCRL	2.1051			RUCRL		2.7815		RUCRL	2.9197	4.069	0.282453	RUCRL		2.9516		RUCRL	2.6709	2.8117	0.0500765	RUCRL		2.8713		RUCRL		2.2268										RUCRL		2.283
5	RUCLR		3.7689						RUCLR	2.6021							RUCLR	2.9567	3.8885	0.23963	RUCLR		3.1294		RUCLR	2.4989	2.8624	0.126991																	RUCLR		2.6055
5	RUCLL		2.8097						RUCLL	2.2745							RUCLL	2.8559	3.678	0.223518	RUCLL		2.8382		RUCLL	2.3839	2.5563	0.0674412																	RUCLL		2.5496
6	RUCLRR		3.2042														RUCRRR	2.5969	3.4875	0.255369	RUCRRR		3.3408										RUCRRR		2.5967										RUCRRR		2.8539
6	RUCLRL		2.7212														RUCRRL	2.5884	3.3167	0.219586	RUCRRL		3.242										RUCRRL		2.4637										RUCRRL		2.7937
6																	RUCRLR		3.3702
6																	RUCRLL		2.6632
2	RM	5.2164	5.717	0.0875634	RM	5.1747	5.5731	0.0714862	RM	6.1788	7.4092	0.166064	RM	4.7045	5.3128	0.114497	RM	5.6033	6.869	0.184263	RM	5.6591	6.4708	0.12544	RM	8.0538	7.5177	-0.0713117	RM	5.809	6.5223	0.109363	RM	5.5284	6.0347	0.0838981	RM	5.2675	5.5452	0.0500793	RM	4.7392	5.0694	0.0651359	RM	5.0343	5.4841	0.0820189	RM
3	RMA	3.1848	3.8727	0.177628	RMA	2.2721	2.9312	0.224857	RMA	4.1889	4.7685	0.121548	RMA	3.3612	3.757	0.10535	RMA	4.534	5.141	0.11807	RMA	3.7856	4.1666	0.0914415	RMA	4.1697	4.3776	0.0474918	RMA	3.7777	4.2383	0.108676	RMA	3.439	3.7841	0.0911974	RMA	2.9947	3.2315	0.0732787	RMA	2.8704	3.1645	0.0929373	RMA	3.2954	3.9263	0.160686	RMA
4	RMAR	2.4328	3.2632	0.254474					RMAR	3.459	3.6871	0.0618643	RMAR	2.4508	3.0095	0.185645	RMAR	3.1425	4.2927	0.267943	RMAR	3.2229	3.4277	0.0597485	RMAR	3.1471	3.3581	0.0628331	RMAR		2.9096		RMAR	2.7335	2.9853	0.0843466					RMAR		2.4611		RMAR	2.5387	2.7752	0.0852191
4	RMAL	2.2658	3.0317	0.252631					RMAL	2.9872	3.0196	0.0107299	RMAL	2.351	2.9691	0.208178	RMAL	3.1129	4.1565	0.251077	RMAL	2.8615	3.3188	0.137791	RMAL	2.9141	2.9468	0.0110968	RMAL		2.4757		RMAL	2.6868	2.9028	0.0744109					RMAL		2.1391		RMAL	2.0886	2.5067	0.166793
5																	RMARR		3.5916						RMARR	2.4587	2.7445	0.104136
5																	RMARL		3.3688						RMARL	2.225	2.549	0.127109
3
3
3	RMB	3.5959	4.1445	0.132368	RMB	3.4699	4.1317	0.160176	RMB	4.1474	4.3927	0.0558426	RMB	3.1898	3.7252	0.143724	RMB	3.8056	4.7833	0.204399	RMB	4.3983	4.3846	-0.00312457	RMB	5.4944	5.9713	0.0798654	RMB	3.9344	4.5862	0.142122	RMB	3.6853	3.848	0.0422817	RMB	3.4663	3.8766	0.10584	RMB	3.8298	4.3008	0.109515	RMB	4.4758	4.7889	0.0653804	RMB
4	RMBR	2.9525	4.0367	0.268586	RMBR	2.4668	3.0744	0.197632	RMBR	3.1379	3.3362	0.0594389	RMBR	2.716	3.085	0.119611	RMBR	3.18	4.3791	0.273823	RMBR	3.8679	3.9407	0.0184739	RMBR	3.0088	3.2749	0.0812544					RMBR	2.7095	2.7106	0.000405814	RMBR	3.8387	3.1814	-0.206607	RMBR	3.2378	3.5738	0.0940176	RMBR	3.2579	3.8241	0.148061
4	RMBL	2.0641	2.6753	0.22846	RMBL	2.0382	2.5054	0.186477	RMBL	2.824	3.2509	0.131317	RMBL	2.4941	2.9876	0.165183	RMBL	2.3275	3.2635	0.286809	RMBL	2.823	3.0981	0.0887964	RMBL	2.7747	2.9561	0.0613646					RMBL	2.703	2.6932	-0.00363879	RMBL	2.7581	2.5908	-0.0645746	RMBL	2.634	2.8697	0.082134	RMBL	3.0652	3.3846	0.0943686
5					RMBRR		2.6628						RMBRR		2.6941		RMBRR	2.753	3.5633	0.227402																									RMBRR		3.2754
5					RMBRL		2.6366						RMBRL		2.5625		RMBRL	2.4877	3.1051	0.198834																									RMBRL		3.1766
2	RL	13.6974	12.3517	-0.108949	RL	10.5855	12.2888	0.138606	RL	10.9202	17.0508	0.359549	RL	11.0325	11.3008	0.0237417	RL	12.6729	17.0016	0.254605	RL	10.5243	11.6054	0.0931549	RL	16.1707	11.3364	-0.42644	RL	16.9347	16.4896	-0.0269928	RL	8.054	8.1949	0.0171936	RL	7.7334	8.2476	0.0623454	RL	6.7126	6.7572	0.00660037	RL	5.8403	8.7577	0.333124	RL
3	RL6	3.4038	6.5443	0.479883	RL6	3.4773	4.1095	0.153839	RL6	6.7453	4.7139	-0.430938	RL6	5.2657	5.8148	0.0944315	RL6	4.6792	6.3217	0.259819	RL6	3.8177	5.6304	0.321949	RL6	6.5548	6.3488	-0.0324471	RL6	14.6159	15.3625	0.0485989	RL6	3.376	4.2066	0.197452	RL6	4.2163	4.0251	-0.0475019	RL6	7.7711	4.8658	-0.597086	RL6	9.7411	11.0602	0.119265	RL6
4	RL6R	2.7807	3.7463	0.257748	RL6R		3.6013		RL6R	3.6283	3.2697	-0.109674	RL6R		3.5883		RL6R	3.4478	3.723	0.0739189	RL6R		4.3414		RL6R	3.0498	3.5596	0.143218	RL6R	3.514	4.456	0.2114	RL6R	2.2854	2.8276	0.191753	RL6R		2.8343		RL6R	2.8045	3.1738	0.116359	RL6R	3.0825	3.9905	0.22754	RL6R
4	RL6L	2.5446	3.539	0.280983	RL6L		2.6624		RL6L	3.2257	3.1054	-0.038739	RL6L		3.5108		RL69R	3.1541	4.2508	0.257998	RL6L		4.3084		RL6L	2.848	3.5075	0.188026	RL6L	2.7001	3.4387	0.21479	RL6L	2.059	2.6744	0.230108	RL6L		2.3507		RL6L	2.5512	3.0529	0.164336	RL6L	2.8038	3.358	0.165039	RL6L
4																	RL69L	3.0767	4.1168	0.252648
5					RL6RR		2.3982		RL6RR		2.5573						RL69RR		3.6516		RL6RR		3.6092																		RL6RR	2.4287	2.8235	0.139826	RL6RR		2.8425
5					RL6RL		2.0574		RL6RL		2.4932						RL69RL		2.6704		RL6RL		3.2772																		RL6RL	2.048	2.4789	0.173827	RL6R9R		2.7627
5																																													RL6R9L		2.5902
5																					RL6LR		3.7967						RL6LR		3.0015						RL6LR		2.906
5																					RL6LL		3.4208						RL6LL		2.6201						RL6LL		2.5206
6
6
	RLR	6.7152	8.1573	0.176786	RLR	5.1358	5.859	0.123434	RLR	7.8634	8.5612	0.0815073	RLR	6.1558	6.9759	0.117562	RLR	7.7814	9.2688	0.160474	RLR	7.2399	8.0583	0.10156	RLR	7.5374	9.1805	0.178977	RLR	8.5333	9.7019	0.120451	RLR	6.9703	7.7364	0.0990254	RLR	6.5964	7.2835	0.0943365	RLR	5.0224	5.7495	0.126463	RLR	5.513	6.641	0.169854	RLR
3	RLA	3.6504	4.1175	0.113443	RLA	2.3113	2.5652	0.0989786	RLA	6.1053	6.8442	0.10796	RLA	3.2965	3.7451	0.119783	RLA	4.724	5.5952	0.155705	RLA	4.0036	4.26	0.0601878	RLA	4.1614	6.0579	0.313062	RLA	4.0841	5.3098	0.230837	RLA	3.4759	3.7224	0.0662207	RLA	3.3152	3.503	0.0536112	RLA	2.7569	3.1393	0.121811	RLA	3.2448	3.838	0.15456	RLA
4	RLAR		3.4676								3.4151		RLAR	2.5961	3.0051	0.136102	RLAR	3.6379	4.6515	0.217908					RLAR	3.2621	3.652	0.106763	RLAR		3.6309		RLAR		2.5813		RLAR		2.7436						RLAR		2.9608
4	RLAL		3.0346								3.0869		RLAL	2.4763	2.8196	0.121755	RLAL	3.5001	4.102	0.146733					RLAL	2.9427	3.2355	0.0904961	RLAL		3.323		RLAL		2.4559		RLAL		2.6212						RLAL		2.9422
5																	RLARR		3.8396
5																	RLARL		2.9207
	RLRR	6.3105	7.6505	0.175152	RLRR	5.1434	5.7685	0.108364	RLRR	6.6133	7.0587	0.0630994	RLRR	5.1622	5.9718	0.135571	RLRR	6.2954	7.9719	0.210301	RLRR	6.0481	7.141	0.153046	RLRR	5.9562	7.0042	0.149625	RLRR	7.4093	8.7199	0.1503	RLRR	6.0096	6.5954	0.0888195	RLRR	6.6645	7.0315	0.0521937	RLRR	4.5329	5.4838	0.173402	RLRR	5.3141	6.4295	0.173482	RLRR
3	RLRRL*	2.7925	3.8336	0.271572	RLRRRL*	1.9926	2.3529	0.15313	RLRRRL*	2.2326	2.3622	0.0548641					RLRRRL*	2.5772	3.4403	0.250879									RLRRL*	3.5188	4.1039	0.142572	RLRRL*	2.8475	3.2324	0.119076	RLRRL*	2.4782	2.9624	0.163449					RLRL*	2.5346	4.2234	0.399867
4	RLRRLR		2.8755																																										RLRLR		2.7956
4	RLRRLL		2.8139																																										RLRLL		1.9745
	RLRRR	5.9734	7.6653	0.220722	RLRRR	3.6123	4.1446	0.128432	RLRRR	5.4612	5.5759	0.0205707	RLRRR	3.8895	5.1722	0.247999	RLRRR	4.9104	6.6284	0.259188	RLRRR	5.359	6.4225	0.16559	RLRRR	5.1613	5.97	0.135461	RLRRR	6.7459	7.9283	0.149137	RLRRR	5.9707	6.6469	0.101732	RLRRR	6.2892	6.5712	0.0429145					RLRRR	4.541	5.9232	0.233354	RLRRR
3	RLB	3.3898	4.9334	0.312888	RLB	3.2889	3.867	0.149496	RLB	4.0432	4.3481	0.0701226	RLB	3.3518	4.3157	0.223347	RLB	4.4577	5.991	0.255934	RLB	4.1059	4.998	0.178491	RLB	3.7042	4.0853	0.0932857	RLB	4.1659	4.9491	0.158251	RLB	3.5686	3.8296	0.0681533	RLB	3.9229	4.4762	0.123609	RLB	3.3582	4.0014	0.160744	RLB	3.544	4.1737	0.150873	RLB
4	RLBR	2.4741	3.7768	0.344922	RLBR	2.5573	2.9678	0.138318	RLBR	2.8294	3.2032	0.116696	RLBR	2.7145	3.2975	0.176801	RLBR	6.2095	7.8069	0.204614	RLBR		4.524		RLBR	2.6756	3.2495	0.176612	RLBR	2.9764	3.4927	0.147823	RLBR	2.6821	3.0406	0.117904	RLBR	2.8428	3.1127	0.0867093	RLBR	2.974	3.3016	0.0992246	RLBR	2.6597	3.3398	0.203635
4	RLBL	2.4113	3.7656	0.359651	RLBL	2.2011	2.2816	0.0352823	RLBL	2.4311	2.7975	0.130974	RLBL	2.362	3.1803	0.257303	RLBL	3.4665	4.2796	0.189994	RLBL		3.5437		RLBL	2.3721	3.0085	0.211534	RLBL	2.9644	3.412	0.131184	RLBL	2.3048	2.7478	0.16122	RLBL	2.5453	3.0631	0.169044	RLBL	2.9079	3.2415	0.102915	RLBL	2.3099	2.8233	0.181844
5																	RLBRR	2.8002	3.8851	0.279246	RLBRR		3.158
5																	RLBRL	2.7802	3.6075	0.229328	RLBRL		3.0777
5	RLBLR		3.0783														RLBLR		3.9281
5	RLBLL		3.0334														RLBLL		3.1272
6																	RLBRRR		3.2107
6																	RLBRRL		2.8097
	RLRRRR	5.4974	7.3173	0.248712	RLRRRR		4.4551		RLRRRR	4.7305	4.8236	0.0193009					RLRRRR	4.986	7.5511	0.339699					RLRRRR	4.7546	5.6044	0.151631	RLRRRR	6.374	7.3707	0.135225	RLRRRR	5.0928	5.8329	0.126884									RLRRRR	4.4644	5.4557	0.1817	RLRRRR
3	RLC	3.4988	5.1134	0.315759	RLC	2.5293	2.5728	0.0169076	RLC	3.899	3.9783	0.0199331	RLC	3.2098	4.0571	0.208844	RLC	3.6619	4.6417	0.211086	RLC	3.4999	4.0545	0.136786	RLC	3.2198	3.8171	0.15648	RLC	3.8106	4.5858	0.169044	RLC	3.6596	4.1978	0.12821									RLC	3.4761	4.4832	0.224639	RLRRR9R
4	RLCR	2.6961	3.6991	0.271147					RLCR	3.34	3.5953	0.0710094	RLCR		3.0552		RLCR	2.6764	3.6681	0.270358	RLCR		3.1315		RLCR		2.7002		RLCR	2.7861	3.6767	0.242228	RLCR	3.0616	3.3169	0.0769695									RLCR	3.0782	3.7214	0.172838
4	RLCL	2.6049	3.573	0.270949					RLCL	2.0701	2.4116	0.141607	RLCL		2.7161		RLCL	2.5744	3.5702	0.27892	RLCL		2.9664		RLCL		2.4959		RLCL	2.154	2.6542	0.188456	RLCL	2.0625	2.5637	0.195499									RLCL	2.1032	3.0094	0.301123
5																																	RLCRR	2.5239	2.5532	0.0114758									RLCRR		3.1888
5																																	RLCRL	2.3056	2.4837	0.0717075									RLCRL		2.94
5																																													RLCLR		2.5268
5																																													RLCLL		2.1882
3	RLD	3.2309	4.7818	0.324334	RLD	2.7178	3.3622	0.19166	RLD	3.9622	4.4151	0.10258	RLD	3.4229	4.47	0.234251	RLD	3.7795	5.2225	0.276304	RLD	4.626	5.427	0.147595	RLD	3.6011	4.3255	0.167472	RLD	4.3138	4.9825	0.13421	RLD	3.9193	4.3303	0.0949126	RLD	4.7823	5.1386	0.069338	RLD	3.5884	4.3121	0.16783	RLD	3.377	4.3303	0.220146	RLRRR9L
4	RLDR		5.0294						RLDR	3.3156	3.9429	0.159096	RLDR	2.9297	3.8986	0.248525	RLDR	2.7584	3.8253	0.278906	RLDR	4.201	4.7713	0.119527	RLDR	2.9943	3.2672	0.0835272	RLDR	4.084	4.7182	0.134416	RLDR	3.771	4.2997	0.122962	RLDR	4.1243	4.5713	0.097784	RLDR		3.076		RLDR	3.289	4.1323	0.204075	RLRRRRR
4	RLDL		2.4677						RLDL	2.4887	2.1823	-0.140402	RLDL	2.2379	3.0418	0.264284	RLDL	2.6951	3.7242	0.276328	RLDL	2.6079	3.7839	0.31079	RLDL	2.7467	3.1674	0.132822	RLDL	2.4057	2.7308	0.119049	RLDL	2.0733	2.1105	0.0176262	RLDL	2.36	3.2373	0.270997	RLD9R		3.0559		RLDL	2.1993	3.0661	0.282704	RLRRRRL
4																																									RLD9L		3.0096
5	RLDRR		3.7966										RLDRR	2.4144	3.1922	0.243656					RLDRR		3.2771						RLDRR		4.2216		RLDRR	3.2063	3.5681	0.101399	RLDRR	3.523	3.8212	0.0780383					RLDRR		3.5976
5	RLDRL		3.2643										RLDRL	2.3106	3.0679	0.246846					RLDR9R		3.9409						RLDRL		2.0507		RLDRL	2.4751	2.8204	0.122429	RLDRL	2.7728	3.113	0.109284					RLDRL		2.7886
5																					RLDR9L		2.9693																						RLRRRRR		5.1794
5																					RLDLR		3.1143
5																					RLDLL		2.6492
6																													RLDRRR		2.8863
6																													RLDRRL		2.8648														RLRRRRRL		3.3705
7																																													RLRRRRRLR		2.6295
7																																													RLRRRRRLL		2.4915
2	LU	8.5553	9.257	0.0758021	LU	6.934	7.5113	0.0768575	LU	7.8738	8.1901	0.0386198	LU	7.6787	8.5939	0.106494	LU	7.9117	11.0749	0.285619	LU	9.1906	11.3927	0.19329	LU	10.9929	11.397	0.0354567	LU	8.8768	9.7944	0.0936862	LU	9.1539	10.016	0.0860723	LU	9.6988	10.1149	0.0411373	LU	7.0152	7.7565	0.0955715	LU	6.5835	7.2495	0.0918684	LU
2	LUR	6.2015	7.7114	0.195801	LUL	5.5752	5.8243	0.0427691	LUR	7.2711	11.3592	0.359893	LUL	5.2631	6.284	0.16246	LUR	7.2725	8.7233	0.166313	LUR	7.0924	8.0832	0.122575	LUR	8.2008	9.3657	0.124379	LUR	6.119	6.9667	0.121679	LUR	9.0591	9.3871	0.0349416	LUR	8.3118	8.5201	0.0244481	LUR	5.4724	5.7663	0.0509686	LUR	5.5536	6.3047	0.119133	LUL
3	LUC	3.6879	4.37	0.156087	LUC		2.1291		LUC	5.3787	5.2236	-0.0296922	LUC	3.2562	3.7991	0.142902	LUC	5.3667	6.4855	0.172508	LUC	4.632	5.6925	0.186298	LUC	8.8679	6.598	-0.344028	LUC	3.7188	4.2102	0.116717	LUC	4.2457	4.8212	0.119369	LUC	4.7007	4.6517	-0.0105338	LUC	3.2653	3.5921	0.0909774	LUC	3.597	4.1977	0.143102	LUC
4	LUCR	2.6443	3.6189	0.269308					LUCR	3.6332	3.8388	0.0535584	LUCR		3.2966		LUCR	4.5467	5.5657	0.183086	LUCR	3.8092	4.6917	0.188098	LUCR	3.9725	4.5718	0.131086	LUCR		3.7914		LUCR	3.1247	3.73	0.162279	LUCR	3.5004	3.8927	0.100778	LUCR		3.2279		LUCR	2.797	3.3187	0.1572
4	LUCL	2.4014	3.1138	0.228788					LUCL	3.6071	3.5998	-0.00202789	LUCL		3.1958		LUCL	3.7546	4.7693	0.212757	LUCL	2.6129	3.623	0.278802	LUCL	3.1926	3.5931	0.111464	LUCL		2.3404		LUCL	2.9395	3.2625	0.0990038	LUCL	1.9855	3.1279	0.365229	LUCL		2.2911		LUCL	2.5713	3.2553	0.210119
4
5									LUCRR	2.9286	3.2335	0.0942941					LUCRR	3.2822	4.1881	0.216303	LUCRR		4.1492		LUCRR	3.3794	3.8662	0.125912	LUCRR		3.2302						LUCRR	3.2678	3.558	0.0815627	LUCRR		2.733
5									LUCRL	2.4591	2.6022	0.0549919					LUCRL	2.9216	4.1349	0.293429	LUCRL		3.1375		LUCRL	3.2923	3.7419	0.120153	LUCRL		3.1378						LUCRL	2.435	2.6979	0.0974462	LUCRL		2.5464
5									LUCLR	3.1327	2.9524	-0.061069	LUCLR		2.6172		LUCLR	2.8877	4.0716	0.29077					LUCLR		2.721
5									LUCLL	2.8933	2.8291	-0.0226927	LUCLL		2.4642		LUCLL	2.6593	3.7886	0.298078					LUCLL		2.5408
6																	LUCLRR		3.5033						LUCRRR		3.2873
6																	LUCLRL		3.1882						LUCRRL		2.6815
6																	LUCRLR		3.4077						LUCRLR		3.0674
6																	LUCRLL		2.8875						LUCRLL		2.8146
7
7
	LULR								LURL	5.0777	5.5963	0.0926684	LULR	3.161	3.9875	0.207273	LURL	4.7603	6.284	0.242473	LURL	3.9444	5.4215	0.272452	LURL	4.7032	5.3677	0.123796					LURR	4.6771	5.4911	0.14824	LURR	5.0153	5.364	0.0650075	LURR	6.266	5.2268	-0.198821	LURR	4.0016	4.5825	0.126765	LULL
3	LUA	3.4877	4.3217	0.19298	LUA		3.5237		LUA	3.7333	3.8936	0.0411701	LUA	2.8854	3.2106	0.101289	LUA		4.3287		LUA		3.8368		LUA	3.6088	3.897	0.0739543	LUA	3.6703	4.4129	0.168279	LUA	3.1875	3.5694	0.106993	LUA	3.9215	4.2067	0.0677966	LUA	3.0352	3.4539	0.121225	LUA	3.0644	3.4835	0.12031	LUA
4	LUAR		3.4736						LUAR	3.2535	3.2491	-0.00135422					LUAR		3.5886						LUAR		3.6959		LUAR		4.0788		LUAR	2.7282	2.9545	0.076595	LUAR	3.1446	3.2644	0.0366989					LUAR		2.756
4	LUAL		3.3738						LUAL	3.0745	2.8587	-0.0754889					LUAL		3.1304						LUAL		3.5166		LUAL		2.2568		LUAL	2.7235	2.8256	0.0361339	LUAL	3.0314	3.159	0.0403925					LUAL		2.6995
5																																					LUARR		2.551
5																																					LUARL		2.2234
6
6
3	LUB	3.3945	3.672	0.0755719	LUB		3.6232		LUB	3.0455	3.4873	0.126688	LUB	2.5376	3.3206	0.235801	LUB		4.5801		LUB		3.8471		LUB	2.8908	3.0936	0.0655547	LUB	2.6547	3.0957	0.142456	LUB	2.5466	3.0164	0.155749	LUB	3.0214	3.397	0.110568	LUB	2.2992	3.0016	0.234009	LUB	3.4663	3.6809	0.058301	LUB
4																	LUBR		3.6929		LUBR		3.3865														LUBR		2.8411						LUBR		3.4688
4																	LUBL		3.4384		LUBL		2.7634														LUBL		2.6137						LUBL		2.9574
5																	LUBRR		3.0024
5																	LUBRL		2.9849
	LUL	6.3324	6.9463	0.088378	LUR	5.3174	6.0232	0.11718	LUL	4.8969	4.9128	0.00323644	LUR	9.8051	9.2166	-0.0638522	LUL	5.3024	6.5887	0.195228	LUL	5.7439	6.8949	0.166935	LUL	5.9958	6.2024	0.0333097	LUL	5.3617	6.0905	0.119662	LUL	4.4148	4.7759	0.0756088	LUL	6.1753	6.5764	0.0609908	LUL	4.8057	5.5135	0.128376	LUL	5.0301	5.6104	0.103433	LUR
3	LUD	3.445	4.3407	0.206349	LUD		2.2294		LUD	3.4119	3.1797	-0.0730258	LUD	3.9193	4.7705	0.17843	LUD	3.892	4.9666	0.216365	LUD	3.3089	4.1876	0.209834	LUD		3.2749		LUD	3.6657	4.3633	0.159879	LUD	3.5152	3.5188	0.00102308	LUD	3.5556	3.6553	0.0272755	LUD		3.2017		LUD		4.1624		LUD
4	LUDR		3.3147										LUDR	2.74	3.2398	0.154269	LUDR	3.1742	4.0479	0.21584	LUDR		3.4372						LUDR		3.3735		LUDR		3.0905										LUDR		3.2309
4	LUDL		3.2128										LUDL	2.3522	2.5889	0.0914288	LUDL	3.0064	3.9453	0.237979	LUDL		3.1912						LUDL		3.1989		LUDL		2.5968										LUDL		3.1167
5	LUDRR		2.6362
5	LUDRL		2.5211
5																	LUDLR		3.3325
5																	LUDLL		2.7583
3	LUE	3.136	3.8065	0.176146	LUE		5.8269		LUE	3.6731	3.6008	-0.0200789	LUE	4.2137	4.9854	0.154792	LUE	3.4404	4.382	0.214879	LUE	3.2839	3.8818	0.154026	LUE		3.7058		LUE	3.731	3.8527	0.0315882	LUE	2.8934	2.9087	0.00526008	LUE	3.6305	3.6522	0.00594162	LUE		3.4564		LUE		3.8235		LUE
4					LUER		3.3478						LUER	3.314	3.7554	0.117537									LUER		3.2546
4					LUEL		2.9804						LUEL	2.7384	3.4786	0.212787									LUEL		3.2239
5
5
5
5
2	LL	9.7122	9.174	-0.0586658	LL	7.5786	9.2259	0.178552	LL	10.1379	9.5587	-0.060594	LL	8.1952	9.001	0.0895234	LL	8.24	10.4229	0.209433	LL	8.0646	9.3524	0.137697	LL	11.1283	12.3062	0.095716	LL	10.7501	10.3282	-0.0408493	LL	9.2667	8.7252	-0.0620616	LL	8.1218	9.2955	0.126265	LL	6.6523	7.5227	0.115703	LL	6.8705	8.114	0.153254	LL
3	LL6	3.974	5.8004	0.314875	LL6	3.529	4.1391	0.147399	LL6	4.0983	4.4924	0.0877259	LL6	4.5242	6.1589	0.265421	LL6	5.033	6.8023	0.260103	LL6	4.4641	6.0545	0.262681	LL6	4.5605	5.3281	0.144066	LL6	4.6249	5.5518	0.166955	LL6	3.5557	4.4149	0.194614	LL6	4.312	6.3792	0.324053	LL6	3.8183	4.7254	0.191963	LL6	4.28	5.8298	0.265841	LL6
4	LL6R		3.6034						LL6R	3.3367			LL6R	3.6067	6.2503	0.422956	LL6R	3.5083	10.3953	0.662511	LL6R		4.7675		LL6R		3.4162		LL6R		5.0434		LL6R		3.7134		LL6R	3.1138	3.1573	0.0137776	LL6R		5.2003		LL6R	3.084	4.986	0.381468	LL6R
4	LL69R		3.9788						LL69R	3.1564			LL6L	2.9846	3.8383	0.222416	LL6L	3.2626	4.655	0.299119	LL6L		4.2119		LL69R		3.4143		LL6L		3.0579		LL6L		3.1842		LL69R	2.7515	3.1527	0.127256	LL6L		3.3666		LL6L	2.6849	4.1654	0.355428	LL6L
4	LL69L		3.1933						LL69L	2.8617															LL69L		3.374										LL69L	2.5424	2.8908	0.12052
5	LL69RR		2.9093										LL6RR	2.6223	3.3743	0.222861	LL6RR		4.2565		LL6RR		3.7124						LL6RR		3.4639		LL6RR		2.4329						LL6RR		2.6498		LL6RR		3.0391
5	LL69RL		2.8878										LL6RL	2.527	3.2706	0.227359	LL6RL		4.0902		LL6RL		3.2536						LL6RL		3.1234		LL6RL		2.4143						LL6RL		2.6498		LL6RL		3.0216
5																	LL6LR		3.104																		LL69LR		2.3117						LL6LR		3.1438
5																	LL6LL		3.0726																		LL69LL		2.0795						LL6LL		2.9748
6																	LL6RRR		3.6295
6																	LL6RRL		3.3488
	LLR	6.2406	7.8024	0.200169	LLR	5.0704	5.6963	0.109878	LLR	6.9305	6.9019	-0.00414379	LLR	6.0339	7.062	0.145582	LLR	6.7158	8.677	0.226023	LLR	6.1642	7.2128	0.14538	LLR	7.3901	8.414	0.12169	LLR	8.9164	10.0934	0.116611	LLR	6.6201	7.5971	0.128602	LLR	6.9531	7.7713	0.105285	LLR	5.4197	6.1102	0.113008	LLR	6.01	6.8425	0.121666	LLR
	LLRR	5.5892	7.4059	0.245304	LLRR		4.8977		LLRR	7.2403	7.0697	-0.0241312	LLRR	4.5099	5.6778	0.205696					LLRR	6.0098	6.8404	0.121426	LLRR	5.6112	6.3814	0.120695	LLRR	7.619	8.7168	0.125941	LLRR	6.3725	7.135	0.106868	LLRR	5.8735	6.3647	0.0771757	LLRR	4.5936	5.2026	0.117057	LLRR	6.0541	7.124	0.150182	LLRR
	LLRL*	3.197	3.6816	0.131628																																									LLRRRL*	2.558	3.1698	0.193009
3	LLB	3.9124	5.4914	0.287541	LLB	3.7226	4.2122	0.116234	LLB	4.5299	4.8425	0.0645534	LLB	3.6835	4.2213	0.127402	LLB	4.5682	5.7593	0.206813	LLB	4.2916	4.845	0.114221	LLB	4.9373	5.5457	0.109707	LLB	4.8316	5.5449	0.128641	LLB	4.1299	4.4111	0.0637483	LLB	4.7498	5.1399	0.0758964	LLB	4.0061	4.3381	0.0765312	LLB	4.3134	4.9468	0.128042	LLB
4	LLBR		4.6189		LLBR		3.5552		LLBR	3.3796	3.7382	0.0959285	LLBR	2.8383	3.5093	0.191206	LLBR	3.5717	4.838	0.26174					LLBR	4.068	4.4271	0.081114	LLBR	3.2183	3.6974	0.129578	LLBR	3.4242	3.6961	0.073564	LLBR		4.1569		LLBR		3.3654		LLBR	3.6257	4.0725	0.109711
4	LLBL		3.8128		LLBL		2.8537		LLBL	3.3113	3.5844	0.0761913	LLBL	2.6576	3.4346	0.226227	LLBL	3.3162	4.5434	0.270106					LLBL	3.4574	3.8972	0.11285	LLBL	3.2147	3.6958	0.130175	LLBL	3.2814	3.6708	0.10608	LLBL		3.6121		LLBL		3.2154		LLBL	3.3198	3.7764	0.120909
4
5	LLBRR		3.5158														LLBRR		4.0803						LLBRR		3.0789																		LLBRR		2.8465
5	LLBRL		3.3191														LLBRL		2.9959						LLBRL		2.9919																		LLBRL		2.5355
6	LLBRRR		2.8335
6	LLBRRL		2.6726
	LLRRR	5.1971	6.2346	0.16641	LLRRL		2.4499																																						LLRRR	5.0718	6.1583	0.176429
3	LLC	3.0265	3.4291	0.117407					LLC	4.7091	4.6308	-0.0169085	LLC	3.9006	4.6485	0.160891	LLC	4.6278	6.0325	0.232855	LLC	4.719	5.3348	0.115431	LLC	4.1546	5.0829	0.182632	LLC	5.3228	5.9641	0.107527	LLC	4.2824	4.9179	0.129222	LLC	3.6129	4.2277	0.145422	LLC	3.4	2.9227	-0.163308	LLC	3.8527	4.7718	0.192611	LLC
4													LLCR	2.7924	3.5628	0.216234	LLCR	3.8651	4.7935	0.193679	LLCR		3.9819		LLCR		4.1741		LLCR		4.8877		LLCR	3.1073	3.4741	0.105581	LLCR		2.7684						LLCR	3.0744	3.7258	0.174835	LLCR
4													LLCL	2.4781	3.5111	0.29421	LLCL	3.4117	4.4851	0.239326	LLCL		3.5474		LLCL		2.6259		LLCL		3.7307		LLCL	2.4593	3.0394	0.19086	LLCL		2.6644						LLCL	2.7261	3.4659	0.213451	LLCL
5																	LLCRR		3.8045						LLCRR		3.3209		LLCRR		4.5175
5																	LLCRL		2.929						LLCRL		3.3122		LLCRL		2.6272
5																	LLCLR		3.4649
5																	LLCLL		3.3053
6																													LLCRRR		3.345
6																													LLCRRL		3.3219
3	LLD	3.859	5.3405	0.277408	LLD	4.4406	4.1236	-0.0768746	LLD	5.9099	5.8163	-0.0160927	LLD	3.3697	4.7332	0.288071	LLD	4.5314	5.7585	0.213094	LLD	4.834	5.5056	0.121985	LLD	4.4266	4.9555	0.10673	LLD	6.1815	6.458	0.0428151	LLD	4.0622	4.8057	0.154712	LLD	4.6146	5.4091	0.146882	LLD	3.6891	4.4986	0.179945	LLD	3.6635	4.5547	0.195666	LLD
4	LLDR	2.8801	4.0367	0.286521	LLDR	3.373			LLDR	4.8216	5.2856	0.0877857	LLDR	3.3614	4.6446	0.276278	LLDR	4.3636	5.3975	0.191552	LLDR		5.1213		LLDR		4.2168		LLDR		5.6898		LLDR	3.5161	4.2817	0.178807	LLDR		4.5456		LLDR		3.4112		LLDR		2.527
4	LLDL	2.7648	3.807	0.273759	LLDL	2.334			LLDL	3.8654	4.2999	0.101049	LLDL	2.4731	3.0125	0.179054	LLDL	2.3071	3.1833	0.275249	LLDL		3.1414		LLDL		2.652		LLDL		2.5302		LLDL	1.975	2.4138	0.181788	LLDL		2.6205		LLDL		3.1929		LLD9R		3.4099
4																																													LLD9L		3.2499
5	LLDRR		3.1529						LLDRR	3.9463	4.6143	0.144767	LLDRR		3.3683		LLDRR	2.9975	4.0726	0.263984	LLDRR		4.0174		LLDRR		3.8013		LLDRR		4.7846		LLDRR		3.0659		LLDRR		3.3763
5	LLDRL		3.0721						LLDRL	2.1891	2.6191	0.164179	LLDRL		3.2597		LLDRL	2.8655	3.96	0.276389	LLDRL		3.5588		LLDRL		2.6129		LLDRL		2.7822		LLDRL		2.947		LLDRL		2.9226
5
5	LLDLR		3.6168
5	LLDLL		2.8022
6																	LLDRRR		3.361		LLDRRR		3.4967		LLDRRR		3.0946		LLDRRR		3.4098
6																	LLDRRL		2.9551		LLDRRL		3.1182		LLDRRL		2.3321		LLDRRL		3.1797
6
6
7																	LLDRRLR		2.7344
7																	LLDRRLL		2.3724
								LINEST	y=ax+b
	%Change	std	n	SE	t-test p	corelation R	a	b	R2	TLC/MLV	std
T	0.0584547	0.0546677	24	0.011159	5.36598e-05	0.915579	0.9273	2.0075	0.8383	1.06563	0.0639144
R	0.0710769	0.0546116	24	0.0111475	4.23445e-06	0.891711	0.9739	0.013691	0.7951	1.08037	0.0687217
L	0.0807481	0.0439487	24	0.00897098	1.02292e-08	0.950725	0.9734	1.1943	0.9039	1.09026	0.0528207
RMI	0.0841069	0.0491253	24	0.0100277	1.15259e-07	0.903551	0.9093	1.8498	0.8164	1.09494	0.0606997
RU	0.136198	0.15679	24	0.0320045	0.000710949	0.508903	0.4867	5.7986	0.259	1.19378	0.21202
RUA	0.0984114	0.145626	24	0.0297258	3.91591e-06	0.860474	0.5549	2.3758	0.5995	1.1504	0.115217
RUA-gen4	0.119035	0.0776378	29	0.014417	3.3659e-08	0.760577	0.9655	0.5919	0.5785	1.15641	0.114546
RUA-gen5	0.0590493	0.148871	16	0.0372177	0.110463	0.616768	0.6181	1.3176	0.38	1.08496	0.15287
RUB	0.126614	0.0703557	24	0.0143613	2.31059e-07	0.831792	0.8623	1.0943	0.6919	1.15289	0.103699
RUB-gen4	0.109726	0.141225	20	0.0315788	0.00104052	0.550782	0.9128	0.673	0.3034	1.14745	0.162012
RUC	0.110363	0.0583851	24	0.0119178	2.64164e-08	0.942581	1.0933	0.1608	0.8885	1.12869	0.0739087
RUC-gen4	0.133789	0.0641263	41	0.0100148	8.57016e-15	0.886713	1.0445	0.357	0.7863	1.16097	0.0906899
RUC-gen5	0.133092	0.115065	16	0.0287664	0.000311764	0.71918	1.3899	-0.6056	0.5172	1.17077	0.140595
RM	0.0963642	0.0614176	24	0.0125368	5.44265e-07	0.871698	0.8354	1.4718	0.7599	1.11132	0.0721692
RMA	0.115657	0.0887898	24	0.0181241	0.000754696	0.740089	1.2619	-0.3984	0.5477	1.1457	0.158146
RMA-gen4	0.116884	0.0927351	20	0.0207362	7.22335e-05	0.671813	0.8031	0.9354	0.4513	1.14491	0.126283
RMB	0.099704	0.0586664	24	0.0119752	6.40389e-08	0.885317	0.8787	0.9219	0.7838	1.11532	0.0735065
RMB-gen4	0.100338	0.101985	34	0.0174903	3.77067e-06	0.690245	0.7086	1.2025	0.4764	1.12524	0.126431
RL	0.0274824	0.256932	22	0.0547781	0.376674	0.616547	0.6358	4.2553	0.3801
RL6	0.114994	0.24179	24	0.0493551	0.0101424	0.880085	0.9873	0.928	0.7746	1.20101	0.291242
RL6-gen4	0.159383	0.122662	26	0.024056	2.96753e-06	0.479464	0.502	2.0998	0.2299	1.21441	0.180301
RL6-gen5	0.0711564	0.105456	6	0.0430521	0.111844	0.558289	0.7074	0.9873	0.3274	1.08712	0.111595
RLA	0.1168	0.0831367	23	0.0173352	2.4099e-05	0.901629	1.2093	-0.2271	0.8129	1.14337	0.124614
RLA-gen4	0.120724	0.0625557	12	0.0180583	0.000141405	0.913639	1.3819	-0.7094	0.8347	1.14231	0.0772229
RLB	0.157795	0.0662084	24	0.0135147	2.35894e-09	0.818179	1.1677	0.101	0.6694	1.19474	0.0985405
RLB-gen4	0.149198	0.0724096	36	0.0120683	3.23064e-11	0.945469	1.2283	-0.1268	0.8939	1.18464	0.113347
RLB-gen5	0.167406	0.102587	4	0.0512933
RLC	0.153126	0.080131	19	0.0183833	1.54844e-06	0.818717	1.3588	-0.5576	0.6703	1.19093	0.113712
RLC-gen4	0.187431	0.0786873	16	0.0196718	8.01448e-07	0.830449	0.9947	0.6231	0.6896	1.24152	0.119997
RLD	0.174236	0.068379	22	0.0145785	9.25192e-10	0.788004	0.8651	1.353	0.621	1.21938	0.106444
RLD-gen4	0.156664	0.14999	32	0.0265148	3.24471e-10	0.909194	1.0218	0.4866	0.8266	1.18827	0.132561
RLD-gen5	0.156664	0.14999	12	0.0432984	0.0130725	0.139514	0.2546	2.7425	0.0195	1.2276	0.266118
LU	0.0784048	0.0667247	24	0.0136201	4.70918e-05	0.878858	0.8488	2.0512	0.7724	1.09115	0.0882563
LUC	0.0744747	0.128718	21	0.0280887	0.0633243	0.837035	0.5322	2.4109	0.7006	1.0968	0.124841
LUC-gen4	0.14259	0.0945557	24	0.0193011	1.20923e-07	0.84598	0.8877	0.914	0.7157	1.18087	0.139348
LUC-gen5	0.120469	0.114781	14	0.0306766	0.00248388	0.551856	0.8106	1.0381	0.3045	1.15637	0.161257
LUA	0.115298	0.0771825	14	0.0206279	0.000200432	0.794332	1.0804	0.1936	0.631	1.13786	0.0936118
LUA-gen4	0.0544589	0.0795753	8	0.0281341	0.0958542	0.889654	1.4004	-1.0362	0.7915	1.06426	0.0908599
LUB	0.12987	0.0716249	14	0.0191426	6.40285e-05	0.811549	0.8612	0.8383	0.6586	1.15691	0.100463
LUR	0.10732	0.0700553	23	0.0146075	1.305e-06	0.926195	0.7963	1.7896	0.8578	1.12665	0.0860126
LUD	0.123887	0.0924242	14	0.0247014	0.000198828	0.709695	0.8879	0.9473	0.5073	1.15244	0.112995
LUD-gen4	0.130411	0.0749225	8	0.0264891	0.00345123	0.742623	0.8905	0.8106	0.5515	1.15759	0.101313
LUE	0.122085	0.0898928	14	0.0240249	0.000190814	0.766458	0.8719	0.9807	0.5875	1.14992	0.114478
LL	0.111896	0.109896	24	0.0224325	8.24519e-05	0.690542	0.611	4.38	0.4768	1.14353	0.150616
LL6	0.212563	0.102795	24	0.0209829	2.66984e-08	0.618442	1.0102	1.2025	0.3825	1.29004	0.162579
LL6-gen4	0.273485	0.151453	15	0.0391051	0.00310835	0.670466	4.1472	-8.3103	0.4495	1.45949	0.457013
LLR	0.144155	0.0566169	24	0.0115569	1.48792e-10	0.864963	1.0232	0.9464	0.7482	1.17335	0.077937
LLB	0.0990441	0.0848003	24	0.0173098	1.301e-05	0.681842	0.7339	1.6595	0.4649	1.11959	0.108452
LLB-gen4	0.120977	0.0751367	20	0.0168011	4.1889e-06	0.665264	0.6972	1.551	0.1471	1.14588	0.102344
LLC	0.127879	0.108274	20	0.0242108	1.88407e-05	0.860066	1.2164	-0.2258	0.7397	1.16245	0.136787
LLC-gen4	0.209424	0.0509151	10	0.0161008	9.37934e-06	0.954465	1.2997	-0.0965	0.911	1.26957	0.0809494
LLD	0.113646	0.159815	22	0.0340727	0.00394833	0.566824	0.4107	3.2021	0.3213	1.15602	0.167381
LLD-gen4	0.180446	0.0727382	14	0.0194401	1.1884e-06	0.929494	0.9944	0.7368	0.864	1.22942	0.112408
LLD-gen5	0.199759	0.0559382	6	0.0228367	0.00105271	0.932829	1.1126	0.4224	0.8702	1.25494	0.0912221
										1.16212	0.126251
										0.0659802
		Trachea			R			L			RMI			RU			RUA			RUB			RUC			RM			RMA			RMB			RL			RL6			RLA			RLB			RLC
	MLV	TLC	TLC/MLV	MLV	TLC	TLC/MLV	MLV	TLC	TLC/MLV	MLV	TLC	TLC/MLV	MLV	TLC	TLC/MLV	MLV	TLC	TLC/MLV	MLV	TLC	TLC/MLV	MLV	TLC	TLC/MLV	MLV	TLC	TLC/MLV	MLV	TLC	TLC/MLV	MLV	TLC	TLC/MLV	MLV	TLC	TLC/MLV	MLV	TLC	TLC/MLV	MLV	TLC	TLC/MLV	MLV	TLC	TLC/MLV	MLV	TLC	TLC/MLV	MLV
h133	12.6152	13.4542	1.06651	13.0899	13.5565	1.03565	11.0772	11.9856	1.08201	11.0562	12.0873	1.09326	7.9595	8.9603	1.12574	3.7092	5.1436	1.38671	4.4355	4.7187	1.06385	4.1669	5.1856	1.24447	5.2164	5.717	1.09597	3.1848	3.8727	1.21599	3.5959	4.1445	1.15256				3.4038	6.5443	1.92265	3.6504	4.1175	1.12796	3.3898	4.9334	1.45537	3.4988	5.1134	1.46147	3.2309
h135	13.7164	14.3095	1.04324	13.1547	13.6594	1.03837	10.4144	10.9094	1.04753	9.9402	10.465	1.0528	7.0254	10.7704	1.53307	2.9803	3.5479	1.19045	3.1741	3.5399	1.11525	4.5205	4.7102	1.04196	5.1747	5.5731	1.07699	2.2721	2.9312	1.29008	3.4699	4.1317	1.19073				3.4773	4.1095	1.18181	2.3113	2.5652	1.10985	3.2889	3.867	1.17577	2.5293	2.5728	1.0172	2.7178
h137	14.3134	14.2401	0.994879	14.3283	14.53	1.01408	10.5537	10.8398	1.02711	10.9202	11.4651	1.0499	10.3467	11.4047	1.10225	4.5854	4.4781	0.9766	3.9402	4.4956	1.14096	4.5715	4.6816	1.02408	6.1788	7.4092	1.19913	4.1889	4.7685	1.13837	4.1474	4.3927	1.05915				6.7453	4.7139	0.698842	6.1053	6.8442	1.12103	4.0432	4.3481	1.07541	3.899	3.9783	1.02034	3.9622
h141	13.5824	14.8236	1.09138	12.392	13.581	1.09595	9.4333	10.7457	1.13912	9.438	10.699	1.13361	5.9269	7.6354	1.28826	3.6907	4.2501	1.15157	3.1075	3.9733	1.27862	4.0457	4.7739	1.17999	4.7045	5.3128	1.1293	3.3612	3.757	1.11776	3.1898	3.7252	1.16785				5.2657	5.8148	1.10428	3.2965	3.7451	1.13608	3.3518	4.3157	1.28758	3.2098	4.0571	1.26397	3.4229
h147	16.8594	18.9509	1.12406	14.1009	15.2768	1.08339	12.2875	14.1094	1.14827	10.3109	12.5545	1.21759	7.6118	9.7469	1.2805	3.8967	5.1091	1.31114	5.5674	6.0865	1.09324	5.9886	6.9042	1.15289	5.6033	6.869	1.22588	4.534	5.141	1.13388	3.8056	4.7833	1.25691				4.6792	6.3217	1.35102	4.724	5.5952	1.18442	4.4577	5.991	1.34397	3.6619	4.6417	1.26757	3.7795
h148	17.552	17.6504	1.00561	15.0475	15.9284	1.05854	12.4661	12.771	1.02446	11.8869	12.6266	1.06223	8.193	12.5371	1.53022	3.9825	4.7634	1.19608	4.0611	4.9035	1.20743	5.3186	6.6195	1.24459	5.6591	6.4708	1.14343	3.7856	4.1666	1.10064	4.3983	4.3846	0.996885				3.8177	5.6304	1.47481	4.0036	4.26	1.06404	4.1059	4.998	1.21727	3.4999	4.0545	1.15846	4.626
h149	16.9642	17.7529	1.04649	15.3786	16.759	1.08976	10.7434	12.1423	1.13021	12.5083	13.1766	1.05343	9.9159	11.4494	1.15465	4.1613	4.8668	1.16954	3.855	4.0645	1.05435	7.253	8.0267	1.10667	8.0538	7.5177	0.933435	4.1697	4.3776	1.04986	5.4944	5.9713	1.0868				6.5548	6.3488	0.968573	4.1614	6.0579	1.45574	3.7042	4.0853	1.10288	3.2198	3.8171	1.18551	3.6011
h151	16.2285	16.7549	1.03244	14.1995	15.0953	1.06309	12.1824	13.0192	1.06869	10.9559	11.6654	1.06476	11.0533	9.8795	0.893805	5.2918	6.0797	1.14889	3.5821	4.0125	1.12015	4.6045	5.467	1.18732	5.809	6.5223	1.12279	3.7777	4.2383	1.12193	3.9344	4.5862	1.16567				14.6159	15.3625	1.05108	4.0841	5.3098	1.30012	4.1659	4.9491	1.188	3.8106	4.5858	1.20343	4.3138
h153	15.4306	16.445	1.06574	12.7921	13.5093	1.05607	10.6729	10.9979	1.03045	11.5219	11.8588	1.02924	11.1037	9.331	0.840351	3.8857	4.4954	1.15691	3.6539	4.2788	1.17102	3.8573	4.366	1.13188	5.5284	6.0347	1.09158	3.439	3.7841	1.10035	3.6853	3.848	1.04415				3.376	4.2066	1.24603	3.4759	3.7224	1.07092	3.5686	3.8296	1.07314	3.6596	4.1978	1.14707	3.9193
h154	18.9579	18.4339	0.97236	15.2914	17.5457	1.14742	11.9383	12.6341	1.05828	10.368	11.9304	1.15069	9.7684	10.4953	1.07441	3.4684	3.8339	1.10538	3.2456	3.5708	1.1002	5.1978	5.3664	1.03244	5.2675	5.5452	1.05272	2.9947	3.2315	1.07907	3.4663	3.8766	1.11837				4.2163	4.0251	0.954652	3.3152	3.503	1.05665	3.9229	4.4762	1.14104				4.7823
h156	11.362	12.217	1.07525	10.3794	10.9205	1.05213	7.7421	9.087	1.17371	7.9535	8.4439	1.06166	6.0383	7.497	1.24157	3.8486	3.8855	1.00959	3.5956	4.2878	1.19251	3.6773	4.2008	1.14236	4.7392	5.0694	1.06967	2.8704	3.1645	1.10246	3.8298	4.3008	1.12298				7.7711	4.8658	0.62614	2.7569	3.1393	1.13871	3.3582	4.0014	1.19153				3.5884
h160	12.2567	12.9358	1.05541	9.7994	10.2457	1.04554	8.1809	8.9601	1.09525	7.7206	8.7577	1.13433	6.3318	8.4025	1.32703	3.8052	4.5439	1.19413	3.4746	4.1568	1.19634	4.7149	5.2152	1.10611	5.0343	5.4841	1.08935	3.2954	3.9263	1.19145	4.4758	4.7889	1.06995				9.7411	11.0602	1.13542	3.2448	3.838	1.18282	3.544	4.1737	1.17768	3.4761	4.4832	1.28972	3.377
h177	12.8372	15.5727	1.21309	12.1627	12.9506	1.06478	9.9286	10.9015	1.09799	8.7796	9.7217	1.10731	5.8801	7.3527	1.25044	3.1725	3.5166	1.10846	3.6058	4.117	1.14177	3.8046	4.6423	1.22018	4.1058	4.9403	1.20325	2.7741	3.2263	1.16301	3.5631	4.068	1.1417				4.325	4.5093	1.04261	3.2354	3.7068	1.1457	3.5121	4.1393	1.17858
h178	17.6987	20.6933	1.1692	15.0116	17.0359	1.13485	12.9549	14.9721	1.15571	10.4725	13.061	1.24717	11.5163	10.1113	0.877999	4.2816	5.9806	1.39681	3.9209	5.9299	1.51238	4.2853	5.2269	1.21973	5.9791	7.0976	1.18707	4.1646	7.555	1.8141	3.9614	5.0427	1.27296				4.4302	6.5844	1.48625	3.2822	4.9419	1.50567	4.5707	5.6896	1.2448	3.9272	5.2611	1.33966	4.461
h164	16.6405	17.0439	1.02424	14.1045	14.5877	1.03426	11.891	12.7704	1.07396	9.9047	11.0121	1.11181	8.4011	12.4949	1.48729	5.6749	6.2301	1.09783	3.6526	4.0197	1.1005	4.0412	4.6931	1.16131	5.0593	5.6819	1.12306	3.3104	3.5787	1.08105	4.9692	5.3829	1.08325				4.4482	5.1848	1.1656	3.0863	3.0037	0.973237	3.5445	3.9483	1.11392	3.9565	4.5464	1.1491	4.035
h166	12.1433	12.8064	1.05461	11.391	12.987	1.14011	9.073	9.6531	1.06394	9.0631	9.7458	1.07533	7.5429	9.2061	1.2205	3.1976	3.4506	1.07912	2.8955	3.7578	1.29781	3.6761	4.0084	1.09039	4.8976	5.6102	1.1455	3.2522	3.4808	1.07029	2.9235	3.2124	1.09882				3.0274	4.0906	1.35119	2.3952	2.5529	1.06584	3.3475	3.8928	1.1629	2.8819	3.4247	1.18835	3.6778
h168	12.0641	11.937	0.989465	12.8661	12.7103	0.987891	8.46	9.3567	1.10599	7.849	8.9727	1.14316	9.0616	8.3831	0.925124	3.6176	3.9161	1.08251	3.1775	3.5344	1.11232	3.5376	3.6491	1.03152	3.9234	4.6401	1.18267	2.8238	2.9816	1.05588	3.6123	4.0004	1.10744				5.8444	5.4946	0.940148	3.7022	3.909	1.05586	3.268	3.44	1.05263	3.0868	3.1904	1.03356	3.9233
h169	15.6651	16.1131	1.0286	12.9803	13.326	1.02663	10.3185	10.6624	1.03333	10.3522	10.6278	1.02662	12.2901	12.0652	0.981701	5.9825	6.719	1.12311	4.8588	5.0059	1.03027	5.3447	5.535	1.03561	5.6013	5.7938	1.03437	4.206	4.3335	1.03031	4.2662	4.4175	1.03546				4.5932	6.3369	1.37963	3.9112	4.0389	1.03265	4.9424	5.3265	1.07772				5.0455
h170	14.3739	15.3136	1.06538	11.8632	13.5889	1.14547	10.3122	11.3474	1.10039	9.8444	11.3233	1.15023	7.6859	9.067	1.17969				3.6495	4.1462	1.1361	4.4207	4.9941	1.12971	6.0452	7.0872	1.17237	3.7856	4.2873	1.13253	3.797	4.4623	1.17522				3.7922	6.5521	1.72778	4.1312	4.6028	1.11416	3.7634	4.6322	1.23086	3.3146	4.0536	1.22295	3.4034
h171	17.8185	18.653	1.04683	16.1625	16.711	1.03394	13.8559	14.4478	1.04272	12.6889	12.7749	1.00678	8.7728	14.2787	1.62761	4.6351	5.2577	1.13432	3.5296	4.1055	1.16316	4.9879	5.4802	1.0987	5.4764	5.5987	1.02233	3.637	3.713	1.0209	3.742	3.9783	1.06315				4.7473	5.9536	1.2541	3.6576	3.9947	1.09216	3.3886	4.297	1.26808	3.4706	3.8674	1.11433	3.8923
h172	12.4929	14.8143	1.18582	11.8528	15.4894	1.30681	8.6202	10.409	1.20751	8.682	9.261	1.06669	8.0892	9.049	1.11865	5.3084	4.8305	0.909973	4.5241	5.0292	1.11165	4.8822	6.0138	1.23178	4.5057	5.2612	1.16768	2.9741	3.4457	1.15857	4.0141	4.6659	1.16238				11.2446	15.3814	1.36789	3.6536	4.063	1.11205	3.8797	4.4984	1.15947	3.2363	3.9972	1.23511	3.7422
h173	13.6626	15.2328	1.11493	11.3403	12.4269	1.09582	9.319	10.5787	1.13518	10.4198	11.4657	1.10038	8.3134	10.4306	1.25467	2.9919	3.8303	1.28022	3.9801	4.685	1.17711	5.9503	6.9383	1.16604	5.8682	6.7107	1.14357	3.5005	4.3566	1.24457	3.7743	4.4247	1.17232				4.0002	4.4268	1.10664	3.9532	4.6288	1.1709	3.2933	4.0717	1.23636	2.7624	3.475	1.25796	4.2629
h174	13.6021	15.3777	1.13054	10.7041	12.5491	1.17236	8.7189	9.7412	1.11725	9.1449	10.3129	1.12772	6.6004	8.3557	1.26594	4.5759	5.0828	1.11078	3.962	4.5943	1.15959	3.9078	4.2437	1.08596	5.8183	6.2066	1.06674	3.415	3.6214	1.06044	4.2126	4.2857	1.01735				4.1756	5.3866	1.29002				4.0361	4.6724	1.15765
h175	16.7661	16.416	0.979119	13.5808	13.6622	1.00599	10.7324	10.8091	1.00715	11.2223	11.3565	1.01196	9.2257	9.8644	1.06923	3.9795	4.5327	1.13901	5.0456	5.0089	0.992726	5.2809	5.4022	1.02297	6.1279	6.0846	0.992934	3.8135	3.9026	1.02336	4.9052	4.9332	1.00571				3.4224	3.4125	0.997107	3.5029	3.7864	1.08093	4.0911	5.569	1.36125	3.1054	3.3288	1.07194	3.796
																	RUA-gen4			RUB-gen4			RUC-gen4						RMA-gen4			RMB-gen4						RL6-gen4			RLA-gen4			RLB-gen4			RLC-gen4
																3.6969	3.6157	0.978036	2.9792	2.7772	0.932197	2.9079	3.7533	1.29073				2.4328	3.2632	1.34134	2.9525	4.0367	1.36721				2.7807	3.7463	1.34725	2.5961	3.0051	1.15754	2.4741	3.7768	1.52653	2.6961	3.6991	1.37202	3.3156
																3.1884	3.4205	1.0728	2.8676	2.719	0.94818	2.8422	3.7283	1.31177				2.2658	3.0317	1.33803	2.0641	2.6753	1.29611				2.5446	3.539	1.39079	2.4763	2.8196	1.13863	2.4113	3.7656	1.56165	2.6049	3.573	1.37165	2.4887
																2.8703	3.0622	1.06686	2.634	3.1608	1.2	3.4367	3.6999	1.07659				3.459	3.6871	1.06594	2.4668	3.0744	1.24631				3.6283	3.2697	0.901166	3.6379	4.6515	1.27862	2.5573	2.9678	1.16052	3.34	3.5953	1.07644	2.9297
																2.6078	2.9486	1.13068	2.4937	3.138	1.25837	3.1929	3.2193	1.00827				2.9872	3.0196	1.01085	2.0382	2.5054	1.22922				3.2257	3.1054	0.962706	3.5001	4.102	1.17197	2.2011	2.2816	1.03657	2.0701	2.4116	1.16497	2.2379
																3.0249	3.9594	1.30894	3.5332	4.5583	1.29013	3.1441	3.5832	1.13966				2.4508	3.0095	1.22797	3.1379	3.3362	1.0632				3.4478	3.723	1.07982	3.2621	3.652	1.11952	2.8294	3.2032	1.13211	2.6764	3.6681	1.37054	2.7584
																2.6231	3.4095	1.2998	3.4008	4.4974	1.32245	2.7244	3.3873	1.24332				2.351	2.9691	1.26291	2.824	3.2509	1.15117				3.1541	4.2508	1.34771	2.9427	3.2355	1.0995	2.4311	2.7975	1.15071	2.5744	3.5702	1.38681	2.6951
																2.5722	3.1251	1.21495	2.9876	3.8805	1.29887	4.5889	5.5574	1.21105				3.1425	4.2927	1.36601	2.716	3.085	1.13586				3.0767	4.1168	1.33806	2.8814	3.0632	1.06309	2.7145	3.2975	1.21477	2.7861	3.6767	1.31966	4.201
																2.6881	3.7152	1.38209	2.9306	3.8478	1.31297	3.6754	4.716	1.28313				3.1129	4.1565	1.33525	2.4941	2.9876	1.19787				3.0498	3.5596	1.16716	2.8811	2.797	0.97081	2.362	3.1803	1.34644	2.154	2.6542	1.23222	2.6079
																2.664	3.4233	1.28502	2.5764	3.0346	1.17785	3.8142	4.4527	1.1674				3.2229	3.4277	1.06355	3.18	4.3791	1.37708				2.848	3.5075	1.23157	3.2864	3.7136	1.12999	6.2095	7.8069	1.25725	3.0616	3.3169	1.08339	2.9943
																3.4435	3.444	1.00015	2.4835	2.9586	1.1913	2.6931	3.8692	1.43671				2.8615	3.3188	1.15981	2.3275	3.2635	1.40215				3.514	4.456	1.26807	3.0627	3.6625	1.19584	3.4665	4.2796	1.23456	2.0625	2.5637	1.24301	2.7467
																2.9681	3.1457	1.05984	3.5632	2.9818	0.836832	4.1125	4.4482	1.08163				3.1471	3.3581	1.06705	3.8679	3.9407	1.01882				2.7001	3.4387	1.27355	2.7427	3.2834	1.19714	2.6756	3.2495	1.21449	3.0782	3.7214	1.20895	4.084
																3.6974	4.5123	1.2204	2.7312	2.2959	0.84062	3.2027	3.5237	1.10023				2.9141	2.9468	1.01122	2.823	3.0981	1.09745				2.2854	2.8276	1.23725	2.6515	3.1422	1.18507	2.3721	3.0085	1.26829	2.1032	3.0094	1.43087	2.4057
																3.141	3.6579	1.16457	3.3955	3.6121	1.06379	3.9594	4.4738	1.12992				2.7335	2.9853	1.09212	3.0088	3.2749	1.08844				2.059	2.6744	1.29888				2.9764	3.4927	1.17346	3.3739	3.8643	1.14535	3.771
																3.5488	3.9899	1.1243	3.1578	3.3326	1.05535	2.7016	2.9692	1.09905				2.6868	2.9028	1.08039	2.7747	2.9561	1.06538				2.8045	3.1738	1.13168				2.9644	3.412	1.15099	2.3741	2.5479	1.07321	2.0733
																3.305	3.6223	1.09601	3.0005	3.6604	1.21993	2.8177	3.1341	1.11229				2.5387	2.7752	1.09316	2.7095	2.7106	1.00041				2.5512	3.0529	1.19665				2.6821	3.0406	1.13366	2.2012	2.6663	1.21129	4.1243
																3.0095	3.2298	1.0732	2.8832	3.5237	1.22215	2.647	3.1079	1.17412				2.0886	2.5067	1.20018	2.703	2.6932	0.996374				3.0825	3.9905	1.29457				2.3048	2.7478	1.19221	2.1168	2.4852	1.17404	2.36
																2.6435	3.0157	1.1408	2.742	3.5206	1.28395	3.3199	3.6182	1.08985				3.2191	3.2676	1.01507	3.8387	3.1814	0.82877				2.8038	3.358	1.19766				2.8428	3.1127	1.09494				3.289
																2.596	2.9757	1.14626	2.4566	3.3341	1.3572	2.6097	2.9738	1.13952				2.5022	2.8723	1.14791	2.7581	2.5908	0.939342				2.8875	4.5996	1.59294				2.5453	3.0631	1.20343				2.1993
																2.4364	2.8144	1.15515	2.7951	3.0598	1.0947	2.7757	3.1514	1.13535				3.0691	3.0762	1.00231	3.2378	3.5738	1.10377				2.5991	4.3413	1.67031				2.974	3.3016	1.11015				5.0199
																3.4828	4.894	1.40519	2.5467	2.654	1.04213	2.2031	2.8739	1.30448				2.6022	2.6469	1.01718	2.634	2.8697	1.08948				3.0824	3.2299	1.04785				2.9079	3.2415	1.11472				3.6206
																3.4756	4.8327	1.39046				3.1265	3.6449	1.16581							3.2579	3.8241	1.17379				2.7577	3.1789	1.15274				2.6597	3.3398	1.25571				3.5494
																3.5381	3.9309	1.11102				2.9642	3.544	1.1956							3.0652	3.3846	1.1042				2.6454	3.1122	1.17646				2.3099	2.8233	1.22226				2.6337
																3.2526	3.6784	1.13091				3.758	4.2478	1.13034							3.669	3.9019	1.06348				4.1013	3.9785	0.970058				3.8195	4.614	1.20801				2.8589
																4.4199	4.6044	1.04174				2.9901	3.413	1.14143							3.0984	3.3232	1.07255				3.7577	3.8928	1.03595				3.3054	4.1814	1.26502				2.7525
																3.5026	3.6357	1.038				3.0168	3.3521	1.11114							3.0942	3.4471	1.11405				3.891	3.9151	1.00619				2.7098	2.9769	1.09857				3.0996
																3.4833	4.3278	1.24244				2.854	3.0697	1.07558							2.625	2.7507	1.04789				3.1	3.8985	1.25758				2.6026	2.9561	1.13583				2.0597
																3.4267	4.1709	1.21718				2.7366	3.1118	1.1371							3.3811	3.3644	0.995061										2.6053	2.8413	1.09058				4.0035
																3.2895	3.7809	1.14938				2.5177	2.5938	1.03023							2.5072	2.7976	1.11583										2.564	2.8182	1.09914				2.824
																3.2073	3.4337	1.07059				3.6648	4.1031	1.1196							3.0354	3.8539	1.26965										3.9563	4.4019	1.11263				3.7892
																3.2141	3.45	1.0734				3.6061	4.0007	1.10943							3.0159	3.593	1.19135										3.2906	3.6123	1.09776				2.3543
																2.8133	2.9777	1.05844				3.3822	4.1063	1.21409							3.2099	3.8285	1.19272										3.03	3.4953	1.15356				3.5599
																						3.0107	3.4808	1.15614							2.739	3.2431	1.18405										2.6703	3.2404	1.2135				2.2645
																						3.4895	3.8287	1.09721							3.8359	3.7686	0.982455										2.8652	3.4308	1.1974
																						2.6056	3.269	1.25461							3.2031	3.3848	1.05673										2.8566	3.1879	1.11598
																						3.1906	3.8058	1.19282																			3.156	3.4712	1.09987
																						3.091	3.6717	1.18787																			2.4541	2.4633	1.00375
																						2.7288	3.2892	1.20536
																						3.0782	4.1295	1.34153
																						3.036	3.2935	1.08482
																						3.6899	3.9518	1.07098
																						3.1394	3.2746	1.04307
																	RUA-gen5						RUC-gen5															RL6-gen5						RLB-gen5
																2.9489	3.1518	1.06881				3.4134	4.4441	1.30196													2.4287	2.8235	1.16256				2.8002	3.8851	1.38744				2.4144
																2.3438	2.3211	0.990315				2.9197	4.069	1.39364													2.048	2.4789	1.2104				2.7802	3.6075	1.29757				2.3106
																2.7531	3.2407	1.17711				2.9567	3.8885	1.31515													2.7863	3.0935	1.11025				3.4246	3.7578	1.0973				3.2063
																2.2192	2.9504	1.32949				2.8559	3.678	1.28786													2.5741	2.2866	0.88831				3.3488	3.6101	1.07803				2.4751
																2.3895	2.6305	1.10086				3.1816	3.5866	1.12729													2.7252	2.8687	1.05266										3.523
																2.1012	2.3113	1.09999				2.6709	2.8117	1.05272													2.5719	2.8253	1.09853										2.7728
																3.2769	4.4671	1.36321				2.4989	2.8624	1.14546																									2.6945
																2.9955	3.1502	1.05164				2.3839	2.5563	1.07232																									3.219
																2.7705	3.2152	1.16051				2.9516	3.0112	1.02019																									2.9555
																2.6762	3.0299	1.13217				2.8888	2.4403	0.844745																									2.6839
																4.3569	3.364	0.772109				2.9415	3.2824	1.11589																									3.0863
																3.1652	2.5209	0.796443				2.3843	3.1264	1.31124																									2.9732
																2.8974	3.1997	1.10433				2.8237	3.5626	1.26168
																2.6507	2.7171	1.02505				2.8133	3.2706	1.16255
																3.6011	3.8639	1.07298				2.5915	3.1759	1.22551
																3.2591	3.6317	1.11433				2.3462	2.5671	1.09415
[truncated: 138 more columns]

## Sheet: Laxis
		h133MLV	h133TLC			h135MLV	h135TLC			h137MLV	h137TLC			h141MLV	h141TLC			h147MLV	h147TLC			h148MLV	h148TLC			h149MLV	h149TLC			h151MLV	h151TLC			h153MLV	h153TLC			h154MLV	h154TLC			h156MLV	h156TLC			h160MLV	h160TLC
0	T	70.006	74.9794			71.6082	69.217			73.6959	79.3459			91.5811	108.229			78.8069	96.7139			92.864	92.7939			86.1736	104.465			101.368	100.42			73.7586	84.1848			92.6565	100.023			102.37	97.4455			63.172	78.5397
1	R	21.6392	24.4231			22.696	21.607			19.0778	19.5867			21.3252	22.9088			31.6337	34.0008			22.783	22.0992			16.9035	20.5394			26.6881	29.1965			29.772	31.714			23.4947	23.963			21.3337	20.9988			19.8249	20.5467
1	L	46.5123	48.6685			50.0595	49.2395			49.3843	48.9896			49.3925	49.7261			54.3043	56.5959			53.2364	52.8083			51.9388	54.6955			50.098	52.4201			52.3037	51.4056			55.1171	55.238			48.2092	49.262			49.0688	49.0225
2	RMI	19.5722	21.3033			25.6267	28.7212			24.3452	24.4168			24.1609	26.5558			23.7859	24.9574			33.3628	35.7603			25.6313	26.0354			22.2087	25.3808			19.2804	18.066			28.5813	29.7091			28.0883	29.459			22.7805	24.4045
2	RU	13.3513	14.4813		RU	14.3961	14.6825		RU	14.1102	13.6103		RU	12.4311	14.6278		RU	18.0375	16.9017		RU	17.2373	18.449		RU	13.2481	14.2307		RU	13.2889	14.0796		RU	11.4817	12.7179		RU	12.5587	11.4251		RU	12.9824	12.9518		RU	12.6076	13.2818		RU
					RUR	3.54726	3.49376										RUR		2.3608						RUR		1.82754		RUR	3.38357	2.10462		RUR	5.21466	3.89613		RUR	8.94605	9.92162
3	RUA	9.94247	10.0172		RUA	7.61094	8.67986		RUA	8.34458	7.70274		RUA	8.65944	10.4579		RUA	15.9368	19.9319		RUA	10.8271	12.5828		RUA	10.6581	12.0823		RUA	8.9133	9.71601		RUA	8.13673	11.2622		RUA	10.7224	12.5561		RUA	6.67706	8.35682		RUA	9.24463	9.67901		RUA
4	RUAR		8.05764						RUAR	6.22468	6.36107		RUAR	6.40311	7.33699		RUAR	7.3618	8.7205		RUAR	6.20145	8.78912		RUAR	7.38798	7.47748		RUAR	9.87772	9.19137		RUAR	3.59675	4.52363		RUAR	11.7656	11.8673		RUAR	6.95312	7.77471		RUAR		5.97856		RUAR
4	RUAL		6.14027						RUAL	7.40957	6.84948		RUAL	8.78887	10.3151		RUA9R	15.6065	10.7449		RUAL	6.93954	6.50363		RUAL	8.02805	8.72713		RUAL	11.2149	15.1137		RUAL	6.16081	6.4368		RUAL	8.19644	9.00343		RUAL	6.27959	7.79187		RUAL		7.08256		RUAL
4																	RUA9L	10.562	16.4718
5	RUARR		7.42831						RUARR	6.73349	7.00831		RUARR		9.98678		RUARR		12.7142						RUARR		7.78665		RUARR		2.93408		RUARR	8.75861	9.95873		RUARR		8.99072						RUARR		10.215
5	RUARL		4.57304						RUARL	8.22631	11.6518		RUARL		5.76603		RUARL		7.28232						RUARL		6.14139		RUARL		7.52781		RUARL	13.8773	6.22358		RUARL		11.8335						RUARL		7.94205
5
5	RUALR		7.45357																		RUALR		7.25375		RUALR		6.05582						RUALR	6.57003	6.5301
5	RUALL		9.80181																		RUALL		9.48708		RUALL		14.1287						RUALL	8.70778	12.1116
6																													RUARRR		9.74869
6																													RUARRL		11.4661
6
6
3	RUB	8.95791	8.69489		RUB	7.98528	8.94395		RUB	10.6707	9.95492		RUB	9.37123	9.54306		RUB	11.0431	12.6496		RUB	13.9377	13.9758		RUB	14.5388	19.1202		RUB	19.0288	19.9379		RUB	10.1118	9.07697		RUB	9.0698	10.4997		RUB	7.56185	6.81313		RUB	11.0038	9.46579		RUB
4	RUBR		11.8882						RUBR	7.98721	10.3681		RUBR	6.01752	5.76603		RUBR	12.5895	12.4381		RUBR	8.80518	8.41852		RUBR	7.05562			RUBR		7.03849		RUBR	13.5724	10.7538		RUBR	7.65603	9.13044		RUBR		7.31794		RUBR		9.58725		RUBR
4	RUBL		10.5742						RUBL	10.7173	10.0794		RUBL	6.87998	6.01752		RUBL	10.144	12.664		RUBL	11.6903	11.048		RUBL	5.11495			RUBL		9.71879		RUBL	8.1213	13.4725		RUBL	7.70274	7.65603		RUBL		11.2055		RUBL		10.6637		RUBL
5	RUBRR		11.4237										RUBRR		2.95138		RUBRR		9.81095
5	RUBRL		7.33431										RUBRL		6.44966		RUBRL		8.9196
5																	RUBLR		8.84688		RUBLR		10.677																		RUBLR		9.51231
5																	RUBLL		10.9495		RUBLL		9.53716																		RUBLL		17.7363
6													RUBRRR		7.69063						RUBLRR		13.1308
6													RUBRRL		6.51618						RUBLRL		7.01347
3	RUC	15.4773	13.0961		RUC	9.65732	10.8763		RUC	13.6157	12.5215		RUC	9.47408	9.79436		RUC	12.451	11.6269		RUC	10.0668	9.71955		RUC	7.40957	6.24864		RUC	12.7102	12.6677		RUC	9.79902	9.95625		RUC	16.5091	17.8271		RUC	10.6635	10.4144		RUC	10.0562	10.0903		RUC
4	RUCR	16.5077	8.70429		RUCR		10.9918		RUCR	16.5699	16.8712		RUCR	8.45592	8.73307		RUCR	13.0099	13.8786		RUCR	12.7859	13.9978		RUCR	13.8015	14.1502		RUCR	9.10334	10.2276		RUCR	13.1439	14.6602		RUCR	8.40326	8.67073		RUCR	7.96209	10.0794		RUCR	9.67646	10.1148		RUCR
4	RUCL	8.44874	14.8348		RUCL		9.71513		RUCL	6.57003	7.14575		RUCL	7.4923	9.73033		RUCL	6.75514	7.22418		RUCL	9.73131	11.2283		RUCL	9.39329	11.311		RUCL	11.0546	12.9555		RUCL	7.28435	7.14389		RUCL	11.7136	14.239		RUCL	7.61719	7.47875		RUCL	9.91282	10.3431		RUCL
4
5	RUCRR		6.6994		RUCRR		11.1787		RUCRR	8.03834			RUCRR		8.83031		RUCRR	6.61885	10.0463		RUCRR		8.53626		RUCRR	7.96209	8.23921		RUCRR		9.12689		RUCRR		3.73937										RUCRR		1.8529
5	RUCRL		9.34591		RUCRL		8.1106		RUCRL	9.77312			RUCRL		6.46489		RUCRL	9.74632	12.6474		RUCRL		8.51387		RUCRL	8.51536	13.2479		RUCRL		6.82289		RUCRL		6.75514										RUCRL		6.33788
5	RUCLR		3.19474						RUCLR	6.095							RUCLR	13.429	11.6282		RUCLR		13.5873		RUCLR	9.30543	9.30543																		RUCLR		6.46468
5	RUCLL		7.47451						RUCLL	6.84829							RUCLL	10.7341	18.8112		RUCLL		8.01669		RUCLL	10.9315	12.5933																		RUCLL		6.55385
6	RUCLRR		7.67563														RUCRRR	7.94205	12.3263		RUCRRR		6.42967										RUCRRR		7.68255										RUCRRR		8.78131
6	RUCLRL		7.93947														RUCRRL	10.5884	10.1293		RUCRRL		11.5416										RUCRRL		6.30205										RUCRRL		9.01375
6																	RUCRLR		9.97288
6																	RUCRLL		14.5185
2	RM	18.4064	18.0275		RM	17.4986	17.9343		RM	14.5763	14.9369		RM	18.9492	17.7573		RM	19.5151	18.7571		RM	18.8419	18.043		RM	14.2307	13.5889		RM	24.1793	24.4858		RM	16.1044	14.9254		RM	22.3607	22.407		RM	11.3173	11.0727		RM	11.9451	13.4365		RM
3	RMA	11.315	11.1431		RMA	6.49118	15.8951		RMA	7.93106	9.58649		RMA	8.29222	9.24083		RMA	8.74957	8.96543		RMA	11.1314	10.3007		RMA	8.75392	9.58649		RMA	13.7382	11.5185		RMA	6.28933	7.13316		RMA	17.5333	18.2662		RMA	12.8847	12.1207		RMA	8.44874	8.86515		RMA
4	RMAR	6.54869	9.21273						RMAR	8.58979	7.65603		RMAR	8.03782	9.24676		RMAR	16.2793	14.8466		RMAR	10.8481	11.5485		RMAR	7.83335	7.85142		RMAR		11.4763		RMAR	12.1581	11.216						RMAR		11.6632		RMAR	6.06705	7.1334
4	RMAL	9.21273	8.59561						RMAL	14.9944	13.778		RMAL	7.24936	8.09978		RMAL	12.573	16.0649		RMAL	9.31316	14.3501		RMAL	9.10668	11.3293		RMAL		8.80225		RMAL	11.6147	11.6387						RMAL		12.4096		RMAL	10.7756	17.0185
5																	RMARR		8.53626						RMARR	8.84577	9.70261
5																	RMARL		17.0739						RMARL	7.60712	8.30148
3
3
3	RMB	10.2866	11.0277		RMB	10.2842	9.76633		RMB	13.4875	13.2305		RMB	10.0503	11.049		RMB	12.8667	13.4582		RMB	9.71379	10.0579		RMB	7.02034	7.56185		RMB	13.0462	12.3889		RMB	11.6867	12.5211		RMB	10.1667	10.6579		RMB	4.23355	4.65827		RMB	6.50402	7.42734		RMB
4	RMBR	14.503	8.23921		RMBR	9.27963	10.3798		RMBR	11.1279	9.4373		RMBR	10.2953	9.37302		RMBR	13.1148	12.2976		RMBR	8.07619	8.01474		RMBR	11.1267	12.773						RMBR	8.10215	6.44531		RMBR	2.78265	17.8921		RMBR	14.7411	14.8329		RMBR	9.71513	8.17647
4	RMBL	7.31794	8.55367		RMBL	14.4883	14.3095		RMBL	9.01735	12.0539		RMBL	11.049	9.84086		RMBL	6.47189	6.52243		RMBL	12.2376	14.5019		RMBL	13.3799	13.7198						RMBL	17.889	15.4516		RMBL	9.4373	16.8077		RMBL	13.4374	13.8217		RMBL	8.77165	8.72747
5					RMBRR		12.1258						RMBRR		7.7298		RMBRR	9.87288	11.9266																										RMBRR		10.8503
5					RMBRL		9.45185						RMBRL		2.73142		RMBRL	6.52426	13.5651																										RMBRL		10.625
2	RL	4.54675	5.91239		RL	6.17919	5.21466		RL	1.73106	2.33735		RL	3.47503	6.46511		RL	3.54726	3.79479		RL	4.22213	5.62056		RL	3.46213	6.41815		RL	3.12617	4.08639		RL	5.4866	6.93562		RL	6.18999	6.75691		RL	4.04057	6.41815		RL	6.18999	1.93561		RL
3	RL6	8.58979	9.71513		RL6	8.2222	8.54602		RL6	9.93012	9.59587		RL6	9.21892	9.01074		RL6	9.8221	10.4459		RL6	11.58	10.5004		RL6	8.27715	7.67669		RL6	9.74869	7.5558		RL6	9.27474	8.80327		RL6	11.2349	9.80308		RL6	4.82866	4.38134		RL6	6.33052	5.64792		RL6
4	RL6R	6.10756	8.43454		RL6R		3.785		RL6R	6.61885	6.84948		RL6R		10.2584		RL6R	9.44796	10.7785		RL6R		3.47091		RL6R	12.1066	11.9064		RL6R	11.9954	12.9012		RL6R	13.102	10.0623		RL6R		11.5447		RL6R	3.31456	2.11263		RL6R	7.12781	7.94766		RL6R
4	RL6L	8.71059	9.27474		RL6L		9.11505		RL6L	7.76562	7.69969		RL6L		8.185		RL69R	11.3727	11.1002		RL6L		9.93114		RL6L	7.54201	6.05851		RL6L	8.94185	8.98846		RL6L	6.095	7.29967		RL6L		3.70175		RL6L	8.00952	8.86374		RL6L	6.87866	9.57541		RL6L
4																	RL69L	7.15186	13.4624
5					RL6RR		9.28036		RL6RR		9.816						RL69RR		9.78364		RL6RR		7.07563																		RL6RR	6.6994	7.90917		RL6RR		6.57003
5					RL6RL		6.17919		RL6RL		8.9171						RL69RL		6.12868		RL6RL		12.0866																		RL6RL	7.41118	7.11868		RL6R9R		7.34323
5																																													RL6R9L		11.5552
5																					RL6LR		5.76648						RL6LR		11.0546						RL6LR		4.54675
5																					RL6LL		13.9013						RL6LL		13.0924						RL6LL		14.8909
6
6
	RLR	9.21644	9.60014		RLR	8.0353	8.6083		RLR	7.12781	6.18999		RLR	10.4748	10.5321		RLR	8.81663	12.1499		RLR	12.6783	12.6695		RLR	8.36317	9.46483		RLR	9.19375	9.71601		RLR	7.92041	9.37371		RLR	12.6273	15.9045		RLR	7.77471	9.19835		RLR	6.2591	7.88433		RLR
3	RLA	8.92593	10.4724		RLA	10.1644	12.8964		RLA	7.61358	7.54564		RLA	9.83416	11.0545		RLA	14.9603	17.0445		RLA	16.1865	17.9703		RLA	6.09233	7.85512		RLA	14.2954	15.6772		RLA	13.9503	14.3075		RLA	14.9717	14.1386		RLA	12.0286	13.6694		RLA	13.196	15.7692		RLA
4	RLAR		7.14461								7.97197		RLAR	7.46358	5.37785		RLAR	9.21644	9.88012						RLAR	11.9373	13.6403		RLAR		8.16692		RLAR		10.6		RLAR		13.9206						RLAR		8.10658
4	RLAL		15.5617								16.8275		RLAL	10.2078	11.8595		RLAL	8.62588	12.0922						RLAL	13.1688	15.7376		RLAL		10.3492		RLAL		11.9211		RLAL		8.92166						RLAL		8.69902
5																	RLARR		17.1217
5																	RLARL		13.5667
	RLRR	3.29643	3.85182		RLRR	4.56433	3.98327		RLRR	7.96273	8.83976		RLRR	7.84756	9.14919		RLRR	14.2195	16.8038		RLRR	12.423	11.8668		RLRR	8.92593	9.7245		RLRR	4.01501	4.41005		RLRR	4.71236	5.20735		RLRR	3.42733	3.2731		RLRR	9.22851	10.0201		RLRR	4.60178	6.44152		RLRR
3	RLRRL*	11.1787	11.6745		RLRRRL*	6.19856	7.96961		RLRRRL*	12.1568	11.2818						RLRRRL*	18.529	25.7314										RLRRL*	11.8395	13.1857		RLRRL*	10.9459	8.64765		RLRRL*	15.1991	16.6187						RLRL*	8.23921	12.1174
4	RLRRLR		6.73737																																										RLRLR		4.60355
4	RLRRLL		6.85822																																										RLRLL		8.17835
	RLRRR	4.35389	6.11687		RLRRR	14.27	17.2712		RLRRR	5.22614	5.39097		RLRRR	7.92432	9.56335		RLRRR	12.043	14.9864		RLRRR	10.4167	11.8843		RLRRR	6.41815	7.94938		RLRRR	14.4777	16.5324		RLRRR	4.99263	6.05582		RLRRR	6.11687	5.82464						RLRRR	9.9389	5.40152		RLRRR
3	RLB	10.0421	10.6104		RLB	9.13044	9.39529		RLB	11.193	11.8196		RLB	8.35163	9.81785		RLB	10.6599	12.9982		RLB	17.3318	19.0319		RLB	10.7055	11.8941		RLB	13.5313	16.2926		RLB	10.9302	11.7934		RLB	14.2531	14.9433		RLB	9.00343	9.85808		RLB	11.8617	13.113		RLB
4	RLBR	14.2034	8.76267		RLBR	7.96654	15.7891		RLBR	14.1064	10.9809		RLBR	12.9995	16.2711		RLBR	2.66767	2.65747		RLBR		1.93359		RLBR	7.09971	10.1766		RLBR	12.6263	13.8239		RLBR	16.3552	14.5458		RLBR	11.216	11.8053		RLBR	8.8388	12.5242		RLBR	7.7068	7.77141
4	RLBL	9.7381	16.6629		RLBL	14.0869	13.9634		RLBL	10.1353	10.1524		RLBL	10.8585	11.6527		RLBL	12.0774	15.4561		RLBL		14.5829		RLBL	10.0296	10.4227		RLBL	11.9746	14.486		RLBL	11.7878	10.1642		RLBL	10.704	10.9078		RLBL	8.80502	6.30124		RLBL	15.3228	17.6474
5																	RLBRR	10.0924	10.8363		RLBRR		12.6474
5																	RLBRL	17.5081	23.4941		RLBRL		26.8362
5	RLBLR		12.6025														RLBLR		22.0352
5	RLBLL		8.83976														RLBLL		6.36756
6																	RLBRRR		7.44472
6																	RLBRRL		6.80328
	RLRRRR	4.19322	4.08818		RLRRRR		1.61038		RLRRRR	7.4024	7.49458						RLRRRR	2.16487	2.46518						RLRRRR	3.73582	4.99529		RLRRRR	5.57292	5.49637		RLRRRR	7.15491	6.67706										RLRRRR	3.85137	10.3897		RLRRRR
3	RLC	9.82402	12.7758		RLC	8.707	14.112		RLC	8.65532	9.22141		RLC	9.29901	8.62693		RLC	13.418	17.356		RLC	12.7147	13.3133		RLC	13.2377	15.7028		RLC	14.1323	17.2677		RLC	9.4681	10.7058										RLC	8.38281	9.00343		RLRRR9R
4	RLCR	7.40957	8.2013						RLCR	9.93684	10.2299		RLCR		10.8564		RLCR	11.8971	10.2061		RLCR		16.2214		RLCR		10.7384		RLCR	16.8441	19.5217		RLCR	15.749	18.6158										RLCR	14.4649	15.9869
4	RLCL	11.0719	17.8633						RLCL	9.59065	6.75514		RLCL		23.7387		RLCL	7.33361	16.717		RLCL		18.7104		RLCL		14.3268		RLCL	9.25625	10.6144		RLCL	9.69899	10.7756										RLCL	6.57003	9.17137
5																																	RLCRR	9.40823	13.529										RLCRR		8.3496
5																																	RLCRL	9.6112	17.386										RLCRL		10.7694
5																																													RLCLR		8.67533
5																																													RLCLL		6.60849
3	RLD	16.4886	20.6473		RLD	13.2997	12.2645		RLD	9.64685	11.2922		RLD	6.4974	8.66981		RLD	17.5282	23.6344		RLD	4.91781	6.52587		RLD	9.33537	10.6912		RLD	11.9134	15.5397		RLD	14.5005	15.2664		RLD	10.0196	11.4261		RLD	18.4253	18.9302		RLD	13.3799	15.6798		RLRRR9L
4	RLDR		2.82252						RLDR	14.3078	8.0353		RLDR	9.78935	13.1179		RLDR	9.74913	12.1903		RLDR	14.8425	14.5672		RLDR	12.7961	15.9942		RLDR	7.91295	5.14282		RLDR	6.75894	8.27425		RLDR	11.6471	14.1264		RLDR		14.4768		RLDR	7.38195	5.82464		RLRRRRR
4	RLDL		7.18947						RLDL	7.14575	8.52435		RLDL	8.58138	9.64407		RLDL	12.0263	17.6315		RLDL	8.84161	9.39783		RLDL	10.5283	13.9752		RLDL	12.2081	20.0443		RLDL	9.93598	15.3697		RLDL	17.0325	6.57003		RLD9R		11.2901		RLDL	12.2602	18.8771		RLRRRRL
4																																									RLD9L		18.7743
5	RLDRR		11.8914										RLDRR	9.14919	10.2166						RLDRR		19.6526						RLDRR		17.239		RLDRR	9.81931	12.4218		RLDRR	12.376	8.92166						RLDRR		11.3658
5	RLDRL		8.92593										RLDRL	10.6602	12.4701						RLDR9R		19.2736						RLDRL		7.30081		RLDRL	13.0684	11.8662		RLDRL	14.7666	15.3154						RLDRL		8.19482
5																					RLDR9L		9.49848																						RLRRRRR		5.85001
5																					RLDLR		16.869
5																					RLDLL		11.9454
6																													RLDRRR		17.5211
6																													RLDRRL		20.992														RLRRRRRL		9.50073
7																																													RLRRRRRLR		15.0156
7																																													RLRRRRRLL		9.71513
2	LU	13.039	12.6212		LU	11.1594	12.9438		LU	11.1105	11.315		LU	14.053	15.3655		LU	14.1223	12.8044		LU	9.02537	8.21408		LU	8.93724	9.64956		LU	11.2048	10.2335		LU	12.5923	12.4271		LU	10.6104	12.9916		LU	8.93873	7.68503		LU	12.77	13.5758		LU
2	LUR	10.3405	10.3405		LUL	12.9946	8.84208		LUR	3.29136	3.46213		LUL	9.2718	10.8926		LUR	9.48165	11.9238		LUR	11.0415	12.5389		LUR	10.8112	10.6912		LUR	12.3272	13.8624		LUR	3.47656	4.99263		LUR	10.8112	10.803		LUR	7.07549	9.29635		LUR	8.19732	8.0519		LUL
3	LUC	6.82318	8.3248		LUC		10.2984		LUC	10.0732	10.5884		LUC	8.40411	9.51255		LUC	6.58273	8.8058		LUC	6.09377	8.0885		LUC	5.34472	6.07805		LUC	9.08424	10.2703		LUC	8.56453	7.67736		LUC	7.21331	7.66693		LUC	6.72179	7.36087		LUC	4.94465	6.07805		LUC
4	LUCR	8.64765	8.82924						LUCR	8.85162	8.85162		LUCR		9.43651		LUCR	10.8804	13.2087		LUCR	9.92307	9.28412		LUCR	8.81256	8.18667		LUCR		7.46431		LUCR	7.55392	8.34796		LUCR	13.3698	13.9473		LUCR		3.42683		LUCR	11.5554	13.1077
4	LUCL	8.40326	8.05493						LUCL	7.28435	6.72052		LUCL		6.03803		LUCL	7.98528	8.04061		LUCL	9.02433	12.4751		LUCL	7.19066	11.4829		LUCL		12.5381		LUCL	9.57814	9.57814		LUCL	8.2846	8.92305		LUCL		14.2067		LUCL	7.65212	8.03834
4
5									LUCRR	7.87603	10.2995						LUCRR	7.81425	17.1383		LUCRR		7.24678		LUCRR	6.4979	8.37013		LUCRR		6.08011		LUCRR	6.18999			LUCRR	6.56879	8.05142		LUCRR		11.2727
5									LUCRL	7.73381	7.73381						LUCRL	16.5304	13.0768		LUCRL		10.042		LUCRL	11.7721	12.7386		LUCRL		7.24519		LUCRL	10.9564			LUCRL	8.3822	7.89714		LUCRL		8.58261
5									LUCLR	7.13316	8.80857		LUCLR		8.78007		LUCLR	9.39529	8.78423						LUCLR		10.8813
5									LUCLL	8.30148	6.19131		LUCLL		9.75412		LUCLL	7.98528	17.6713						LUCLL		6.85142
6																	LUCLRR		4.19724						LUCRRR		4.7679
6																	LUCLRL		7.25375						LUCRRL		6.11225
6																	LUCRLR		6.6614						LUCRLR		6.72052
6																	LUCRLL		9.44418						LUCRLL		7.68255
7
7
									LURL	7.05216	7.92041		LULR	6.4213	7.1089		LURL	11.9715	11.3247		LURL	10.8086	11.4827		LURL	10.4368	12.0396			2.0832			LURR	10.214	10.1475		LURR	13.2078	15.2501		LURR	2.99943	3.05613		LURR	6.2591	7.41303		LULL
3	LUA	13.2997	16.0347		LUA		11.6137		LUA	9.57201	10.0855		LUA	6.41627	12.5992		LUA		13.0796		LUA		12.0862		LUA	9.30017	10.7584		LUA	9.45298	10.5293		LUA	10.7743	12.5137		LUA	9.33701	9.58992		LUA	8.81663	9.95873		LUA	12.3525	11.6924		LUA
4	LUAR		9.09487						LUAR	7.15377	7.34323						LUAR		14.1962						LUAR		9.82087		LUAR		12.0695		LUAR	6.35999	7.31185		LUAR	7.42831	14.1651						LUAR		8.75861
4	LUAL		7.26699						LUAL	6.22358	8.44488						LUAL		10.3924						LUAL		7.61094		LUAL		9.04655		LUAL	8.60038	6.85466		LUAL	12.1493	11.9681						LUAL		7.41303
5																																					LUARR		8.34458
5																																					LUARL		8.86374
6
6
3	LUB	6.24864	9.28678		LUB		13.431		LUB	8.73449	7.8542		LUB	7.87257	10.2231		LUB		10.0435		LUB		13.9093		LUB	6.18999	6.90766		LUB	11.4079	12.9066		LUB	7.24008	6.40801		LUB	8.86374	7.09971		LUB	9.59587	13.2919		LUB	3.29643	3.54726		LUB
4																	LUBR		8.21408		LUBR		11.1435														LUBR		7.47164						LUBR		10.6411
4																	LUBL		11.6677		LUBL		12.5303														LUBL		9.58171						LUBL		10.7538
5																	LUBRR		12.8971
5																	LUBRL		11.7903
	LUL	8.96723	10.9412		LUR	8.37013	10.0315		LUL	13.6277	13.6277		LUR	3.93075	4.15263		LUL	16.7165	18.2068		LUL	21.787	21.0894		LUL	16.235	15.4341		LUL	15.6175	16.3324		LUL	14.536	14.9123		LUL	19.5644	20.0155		LUL	13.9945	12.412		LUL	10.6712	11.5208		LUR
3	LUD	8.99968	7.94616		LUD		10.5884		LUD	10.5618	11.9547		LUD	8.87806	9.58403		LUD	12.3288	13.4498		LUD	12.0976	13.2968		LUD		11.2707		LUD	9.05984	9.10565		LUD	7.60931	7.70486		LUD	11.0896	17.7693		LUD		7.87603		LUD		5.12991		LUD
4	LUDR		10.025										LUDR	8.14526	13.8288		LUDR	12.2796	9.28231		LUDR		7.11908						LUDR		9.31011		LUDR		8.86515										LUDR		7.77141
4	LUDL		13.8187										LUDL	8.35163	11.1324		LUDL	7.72301	11.832		LUDL		9.10174						LUDL		18.8746		LUDL		15.5711										LUDL		14.6095
5	LUDRR		11.1821														LUDLR		8.22996
5	LUDRL		6.85023														LUDLL		9.90242
5
5
3	LUE	10.1294	11.2313		LUE		3.52559		LUE	12.7245	13.3612		LUE	9.69202	8.83048		LUE	8.86804	16.5115		LUE	15.6087	16.0503		LUE		6.52426		LUE	15.9701	20.8328		LUE	8.6083	10.8112		LUE	13.9301	19.5214		LUE		6.7781		LUE		11.5478		LUE
4					LUER		8.80327						LUER	10.1249	9.49288										LUER		8.13337
4					LUEL		15.5896						LUEL	13.7503	16.0773										LUEL		10.562
5
5
5
5
2	LL	9.64081	9.03636		LL	11.7934	12.7892		LL	7.75597	9.58511		LL	9.43873	10.7788		LL	14.6821	15.4973		LL	12.827	14.7698		LL	11.236	11.1088		LL	10.9306	11.7251		LL	13.182	14.9137		LL	13.1298	14.6769		LL	8.36317	10.5448		LL	9.8821	11.0077		LL
3	LL6	8.86515	8.2846		LL6	14.247	11.4207		LL6	9.81652	9.81652		LL6	7.87471	8.29053		LL6	8.44874	8.59912		LL6	8.77064	9.28231		LL6	9.30524	10.7971		LL6	11.6078	11.0016		LL6	9.51231	9.40659		LL6	9.75041	8.42108		LL6	7.09754	5.40208		LL6	7.12824	7.21331		LL6
4	LL6R		8.64765						LL6R	8.00952			LL6R	2.83982	2.53957		LL6R	11.6867	2.27029		LL6R		3.50833		LL6R		11.5298		LL6R		2.93408		LL6R		2.97205		LL6R	6.97875	11.0933		LL6R		2.66767		LL6R	6.75514	2.59098		LL6R
4	LL69R		6.33788						LL69R	9.51878			LL6L	7.98804	7.74976		LL6L	13.4622	15.6603		LL6L		8.39634		LL69R		10.4953		LL6L		9.30435		LL6L		8.38756		LL69R	7.725	11.0619		LL6L		8.42108		LL69R	6.13644	5.77081		LL6L
4	LL69L		8.77072						LL69L	10.4649								8.46791							LL69L		8.56832										LL69L	15.4884	18.1608						LL69L	8.707
5	LL69RR		12.0749										LL6RR	9.17846	9.40266		LL6RR		11.1359		LL6RR		11.0251						LL6RR		12.0815		LL6RR		6.87866						LL6RR		7.25024		LL6RR		7.70274
5	LL69RL		15.8009										LL6RL	7.47767	10.0547		LL6RL		9.28895		LL6RL		7.53466						LL6RL		11.9099		LL6RL		8.78594						LL6RL		6.56879		LL6RL		7.32093
5																	LL6LR		7.26215																		LL69LR		7.5203						LL6LR		6.79671
5																	LL6LL		9.48393																		LL69LL		7.65603						LL6LL		11.8017
6																	LL6RRR		10.6811
6																	LL6RRL		8.08058
	LLR	7.26793	8.86374		LLR	18.3038	19.448		LLR	10.044	8.46791		LLR	11.0265	11.4563		LLR	18.9721	19.8172		LLR	19.0942	19.5993		LLR	12.043	14.583		LLR	11.9253	12.511		LLR	12.2526	15.6774		LLR	19.6615	20.0654		LLR	13.1599	16.3725		LLR	18.0184	19.7898		LLR
	LLRR	7.09971	7.43724		LLRR		9.40895		LLRR	9.0362	9.33569		LLRR	7.35897	10.7746		LLRR				LLRR	5.25711	6.3746		LLRR	11.7832	12.2645		LLRR	14.4826	15.8219		LLRR	4.37224	3.73719		LLRR	8.46756	9.90788		LLRR	6.35999	5.428		LLRR	4.40831	3.91662		LLRR
	LLRL*	10.906	16.0662										LLRL*				LLRL*																												LLRRRL*	8.34273	9.15264
3	LLB	10.3846	10.5161		LLB	8.77072	9.74161		LLB	9.00922	8.56832		LLB	6.85442	10.4143		LLB	10.6829	16.0957		LLB	12.1203	12.8624		LLB	8.42209	10.1124		LLB	14.2539	16.0818		LLB	10.7058	12.7892		LLB	16.4909	15.1425		LLB	12.2337	12.2945		LLB	9.57398	8.9171		LLB
4	LLBR		7.81979		LLBR		6.88594		LLBR	6.02854	7.61358		LLBR	7.09169	11.2325		LLBR	12.389	13.4415						LLBR	6.49118	6.30124		LLBR	10.1713	15.6412		LLBR	10.6128	12.9549		LLBR		11.1741		LLBR		10.3642		LLBR	7.95999	6.75514
4	LLBL		8.19644		LLBL		7.58835		LLBL	10.0315	9.31728		LLBL	11.8012	9.53909		LLBL	11.1396	15.6334						LLBL	11.1154	12.773		LLBL	16.3212	8.94707		LLBL	9.03807	7.41303		LLBL		15.0626		LLBL		14.2015		LLBL	12.5022	14.5686
4
5	LLBRR		13.2121														LLBRR		16.6365						LLBRR		12.8997																		LLBRR		15.0281
5	LLBRL		8.30936														LLBRL		6.97167						LLBRL		17.0166																		LLBRL		11.1623
6	LLBRRR		9.62508
6	LLBRRL		13.6535
	LLRRR	5.35751	6.22358		LLRRL		12.0898																																						LLRRR	4.99529	5.39192
3	LLC	6.99585	16.2572		LLC				LLC	12.1482	12.4828		LLC	5.56473	6.19803		LLC	9.60438	12.6533		LLC	12.1898	11.2453		LLC	11.7586	10.7538		LLC	11.1576	12.9449		LLC	10.3141	11.2531		LLC	12.1339	11.0619		LLC	6.10756	12.0771		LLC	16.1239	19.1645		LLC
4													LLCR	13.6829	10.1824		LLCR	16.5463	20.324		LLCR		24.599		LLCR		8.39062		LLCR		5.86523		LLCR	19.8671	23.21		LLCR		6.68072						LLCR	12.4769	11.7836		LLCR
4													LLCL	9.16452	18.9996		LLCL	7.60931	9.15291		LLCL		11.6302		LLCL		13.6663		LLCL		13.1598		LLCL	7.09754	7.09754		LLCL		16.7812						LLCL	9.8886	9.89146		LLCL
5																	LLCRR		18.5757						LLCRR		13.1339		LLCRR		8.38279
5																	LLCRL		18.5314						LLCRL		13.0924		LLCRL		16.1874
5																	LLCLR		10.1379
5																	LLCLL		8.39381
6																													LLCRRR		12.9178
6																													LLCRRL		4.25859
3	LLD	11.0884	13.3629		LLD	9.76633	13.6717		LLD	5.75901	6.18999		LLD	7.88452	9.7065		LLD	18.815	25.9064		LLD	9.84033	10.7449		LLD	10.6834	9.59332		LLD	6.77474	9.07939		LLD	11.1853	12.92		LLD	11.0463	10.9285		LLD	10.3642	16.0763		LLD	15.3382	16.1983		LLD
4	LLDR	8.86374	10.8497		LLDR	12.9474			LLDR	5.44022	4.62165		LLDR	10.9999	12.8612		LLDR	2.31804	4.10254		LLDR		15.403		LLDR		10.8813		LLDR		14.0826		LLDR	11.1348	12.2267		LLDR		11.0419		LLDR		8.75802		LLDR		14.4486
4	LLDL	10.2172	11.4945		LLDL	6.41629			LLDL	6.2591	11.495		LLDL	7.82084	9.41713		LLDL	13.4025	16.4408		LLDL		20.5605		LLDL		14.239		LLDL		11.2232		LLDL	10.1242	10.2765		LLDL		11.8963		LLDL		15.0055		LLD9R		7.78555
4																																													LLD9L		14.4466
5	LLDRR		8.62822						LLDRR	11.949	12.0141		LLDRR		13.8145		LLDRR	13.4919	20.1997		LLDRR		10.688		LLDRR		7.50508		LLDRR		6.66784		LLDRR		10.5448		LLDRR		14.8213
5	LLDRL		11.1285						LLDRL	8.50947	8.38756		LLDRL		7.90906		LLDRL	16.0662	14.7698		LLDRL		12.6955		LLDRL		8.05493		LLDRL		10.3298		LLDRL		11.1154		LLDRL		14.5407
5
5	LLDLR		6.83471
5	LLDLL		8.46372
6																	LLDRRR		14.9736		LLDRRR		18.1314		LLDRRR		13.9626		LLDRRR		19.6113
6																	LLDRRL		11.0646		LLDRRL		18.4573		LLDRRL		9.76633		LLDRRL		15.4408
6
6
7																	LLDRRLR		7.2234
7																	LLDRRLL		8.3218
								LINEST	y=ax+b
	%Change	std	n	SE	t-test p	corelation R	a	b	R2
T	0.0874817	0.0736257	24	0.0150288	8.82348e-06	0.797673	0.7139	31.608	0.6363
R	0.0536828	0.0656972	24	0.0134104	0.000318322	0.957891	1.0096	1.0873	0.9176
L	0.0163688	0.0233544	24	0.00476719	0.00202882	0.928631	1.0247	-0.3842	0.8624
RMI	0.0611277	0.0529082	24	0.0107998	5.05286e-06	0.945895	0.983	2.1167	0.8947
RU	0.0335343	0.0870045	24	0.0177597	0.0428367	0.816493	0.8507	2.5065	0.6667
RUA	0.144224	0.109753	24	0.0224032	3.20454e-06	0.91815	1.1458	0.3782	0.843
RUA-gen4	0.0844888	0.165671	29	0.0307643	0.00829455	0.743649	0.8572	2.1574	0.553
RUA-gen5	-0.0614685	0.524981	16	0.131245	0.38394	0.701474	0.9104	1.4551	0.4921
RUB	0.0528232	0.121845	24	0.0248715	0.0224791	0.912829	0.9822	0.9282	0.8333
RUB-gen4	0.0471846	0.171326	20	0.0383096	0.121191	0.71118	0.8003	2.6448	0.5058
RUC	0.0124018	0.0953634	24	0.019466	0.398512	0.924029	0.9197	1.1213	0.8538
RUC-gen4	0.0577074	0.290936	41	0.0454366	0.0218603	0.530501	0.6967	4.058	0.3623
RUC-gen5	0.1074	0.239497	16	0.0598742	0.0469221	0.403994	0.7286	4.0499	0.1632
RM	-0.0144129	0.0491409	24	0.0100308	0.14813	0.968233	0.9101	1.3449	0.9375
RMA	0.0313637	0.155652	24	0.0317724	0.354584	0.751274	0.6763	4.0844	0.5644
RMA-gen4	0.101367	0.150203	20	0.0335863	0.0127791	0.82514	0.8725	2.5497	0.6809
RMB	0.0269962	0.116561	24	0.0237929	0.364282	0.955293	0.8621	1.5622	0.9126
RMB-gen4	0.0263357	0.23754	34	0.0407378	0.243756	0.58845	0.584	5.3613	0.3463
RL	0.14	0.54776	22	0.116783	0.00147312	0.706355	0.7756	2.3379	0.4989
RL6	-0.0177643	0.130265	24	0.0265902	0.908145	0.839833	0.9672	0.2631	0.7053
RL6-gen4	0.00353339	0.568791	26	0.111549	0.241586	0.32249	0.2996	6.4828	0.104
RL6-gen5	-0.0366532	0.214057	6	0.0873884	0.682171	0.732515	0.5355	3.7448	0.5366
RLA	0.100172	0.107519	23	0.0224194	0.00217711	0.792491	0.8854	2.8321	0.628
RLA-gen4	0.110648	0.229417	12	0.066227	0.024828	0.751875	1.2513	-0.576	0.5653
RLB	0.092202	0.0814878	24	0.0166336	3.16677e-07	0.964053	1.092	0.1947	0.9294
RLB-gen4	0.0885313	0.255819	36	0.0426365	0.00614697	0.509943	0.5989	5.7236	0.26
RLB-gen5	0.132534	0.084182	4	0.042091	0.202816	0.994166	1.4981	-3.1153	0.9884
RLC	0.113987	0.122896	19	0.0281943	0.000502129	0.865027	1.0937	0.6449	0.7483
RLC-gen4	0.14197	0.229271	16	0.0573178	0.00832623	0.632926	0.8284	4.2936	0.4006
RLD	0.117975	0.143116	22	0.0305125	0.00123136	0.892751	1.1204	0.4108	0.797
RLD-gen4	0.0658888	0.396065	32	0.0700151	0.0116188	0.617705	0.8668	3.1222	0.3816
RLD-gen5	-0.240502	1.18598	12	0.342362	0.531748	0.525249	0.583	2.5295	0.2759
LU	0.0132129	0.100396	24	0.0204932	0.239422	0.904061	1.0496	-0.2815	0.8173
LUC	0.125945	0.1222	21	0.0266662	0.000143581	0.842638	1.0293	0.9824	0.71
LUC-gen4	0.0588943	0.132606	24	0.0270682	0.0151059	0.77898	1.11	-0.1995	0.6068
LUC-gen5	0.118449	0.258257	14	0.069022	0.103213	0.445609	0.5581	5.6309	0.1986
LUA	0.128755	0.12766	14	0.0341186	0.00305784	0.727939	0.7774	3.8667	0.5299
LUA-gen4	0.114446	0.21248	8	0.075123	0.180957	0.449774	0.6049	4.3328	0.2023
LUB	0.0710079	0.160576	14	0.0429156	0.0501752	0.870993	1.0805	0.1988	0.7586
LUL	0.0177209	0.087884	23	0.0183251	0.315174	0.95968	0.9307	1.2224	0.921
LUD	0.0495381	0.118025	14	0.0315434	0.150039	0.760441	1.2201	-1.4328	0.5783
LUD-gen4	0.141247	0.23021	8	0.0813917	0.110155	0.0208865	0.0267	9.9067	0.0004
LUE	0.122848	0.215095	14	0.0574866	0.0122102	0.78819	1.3417	-1.319	0.6212
LL	0.109487	0.0950055	24	0.0193929	1.27143e-05	0.860781	0.9766	1.6772	0.7409
LL6	-0.0330152	0.132673	24	0.0270818	0.286799	0.760964	0.6124	3.2956	0.5791
LL6-gen4	-0.254614	1.18591	15	0.306201	0.35903	0.521389	0.8994	1.987	0.2718
LLR	0.110764	0.0981158	24	0.0200278	2.24808e-06	0.929118	0.9453	2.6734	0.8633
LLB	0.0893804	0.215383	24	0.0439649	0.020388	0.475727	0.5472	6.2464	0.2263
LLB-gen4	0.0501283	0.320641	20	0.0716976	0.187231	0.308536	0.3657	7.1957	0.0983
LLC	0.0998316	0.182618	20	0.0408347	0.0167126	0.83175	0.9715	1.8941	0.6918
LLC-gen4	0.121606	0.23856	10	0.0754392	0.099111	0.766432	0.959	2.5359	0.5874
LLD	0.156295	0.206043	22	0.0439285	0.0012076	0.84586	0.9222	3.1902	0.7155
LLD-gen4	0.151363	0.196718	14	0.0525751	0.0194844	0.815014	1.1534	0.5348	0.6642
LLD-gen5	0.124242	0.177902	6	0.0726281	0.153904	0.690188	1.0956	1.0786	0.4764
[truncated: 126 more columns]

## Sheet: WT
		h133MLV	h133TLC			h135MLV	h135TLC			h137MLV	h137TLC			h141MLV	h141TLC			h147MLV	h147TLC			h148MLV	h148TLC			h149MLV	h149TLC			h151MLV	h151TLC			h153MLV	h153TLC			h154MLV	h154TLC			h156MLV	h156TLC			h160MLV	h160TLC
0	T	1.72859	1.73918			1.72311	2.54867			2.55187	2.55723			2.37704	2.35556			2.57986	2.54071			7.71134	2.47481			5.80277	4.31212			6.08105	4.02785			6.49989	5.56745			4.69565	2.55645			1.75044	1.75067			1.7447	1.74454
1	R	1.71259	1.7109			1.72181	1.7148			2.62245	2.59566			1.65335	1.66239			2.63052	1.91153			2.75467	2.65193			2.52946	2.2836			1.89564	2.69731			1.70269	1.69188			2.41078	2.4046			1.84478	1.52725			1.60462	1.81706
1	L	1.64065	1.7383			1.47922	1.48419			1.78453	1.46681			1.96901	1.45503			1.73155	1.92181			1.68969	1.89997			1.74943	1.72262			1.62778	2.3668			1.81892	1.88953			1.71196	1.72463			1.63792	1.76186			1.56802	1.76491
2	RMI	1.53618	1.56403			1.81993	1.70577			1.83349	1.70254			1.77714	1.38338			1.51484	1.56312			1.62698	1.87863			1.71242	1.70698			1.76561	1.59871			1.67962	1.65906			1.44907	1.71554			1.53619	1.60782			1.60782	1.71951
2	RU	1.56337	1.59804		RU	1.61118	1.75891		RU	1.71147	3.94064		RU	1.48526	1.55746		RU	1.53949	1.65011		RU	1.68982	1.85155		RU	1.85431	1.59331		RU	1.5748	1.82191		RU	1.42525	3.14559		RU	2.77329	1.68339		RU	1.53737	1.50761		RU	1.47315	2.18709		RU
					RUR	3.16059	2.47009										RUR		1.85881						RUR		3.51201		RUR	3.12052	1.77047		RUR	1.64802	1.62662		RUR	1.42506	2.21524										RUR
3	RUA	1.33261	1.48952		RUA	1.51618	2.2974		RUA	1.52567	1.5381		RUA	1.29845	1.42359		RUA	1.49949	1.44484		RUA	1.37227	1.3659		RUA	1.53148	1.52294		RUA	1.70363	1.70264		RUA	1.53382	1.46926		RUA	1.34383	1.33742		RUA	1.55852	1.54092		RUA	1.53148	1.49343		RUA
4	RUAR		1.21463						RUAR	1.46303	1.33464		RUAR	1.08717	0.99563		RUAR	1.24444	1.3322		RUAR	1.16933	1.17111		RUAR	1.47955	1.1931		RUAR	1.34508	1.26033		RUAR	1.47018	1.46426		RUAR	1.12157	1.15084		RUAR	1.07442	0.987794		RUAR		1.55083		RUAR
4	RUAL		1.29907						RUAL	1.22096	1.19105		RUAL	1.74342	1.4302		RUA9R	0.99478	1.29137		RUAL	0.952431	1.47286		RUAL	1.48301	1.15519		RUAL	1.26064	1.18696		RUAL	1.29443	1.38796		RUAL	1.37327	1.20216		RUAL	1.3306	0.977996		RUAL		1.04984		RUAL
4																	RUA9L	1.28888	1.18233
5	RUARR		1.49139						RUARR	1.71921	1.97774		RUARR		1.1734		RUARR		1.23426						RUARR		1.01502		RUARR		1.22959		RUARR	1.25654	1.32609		RUARR		1.26811						RUARR		1.52754
5	RUARL		1.14824						RUARL	1.25933	1.31588		RUARL		0.827332		RUARL		1.39105						RUARL		1.14658		RUARL		1.2047		RUARL	1.08578	1.4036		RUARL		0.979197						RUARL		1.05909
5
5	RUALR		0.956373																		RUALR		1.30174		RUALR		0.970503						RUALR	0.90525	0.954556
5	RUALL		1.06023																		RUALL		1.38399		RUALL		1.25849						RUALL	1.22168	1.21867
6																													RUARRR		0.960187
6																													RUARRL		0.974672
6
6
3	RUB	1.87231	1.37759		RUB	1.86234	1.24096		RUB	1.44513	1.52206		RUB	1.18587	1.24138		RUB	1.50734	1.60076		RUB	1.5983	1.42383		RUB	1.2948	1.23284		RUB	1.56829	1.64983		RUB	1.32198	1.38041		RUB	1.28	1.21186		RUB	1.33724	1.51199		RUB	1.15004	1.42801		RUB
4	RUBR		1.29939						RUBR	1.44269	1.13493		RUBR	1.60235	1.09401		RUBR	1.3065	1.19753		RUBR	1.47605	1.60109		RUBR	1.28084			RUBR		1.21957		RUBR	1.03806	1.11456		RUBR	0.927859	1.16458		RUBR		1.54027		RUBR		1.2228		RUBR
4	RUBL		1.16647						RUBL	1.3769	1.2628		RUBL	1.40582	0.987729		RUBL	1.35715	1.27263		RUBL	1.81635	1.29524		RUBL	1.79281			RUBL		1.53503		RUBL	1.33974	0.862171		RUBL	1.56405	1.47081		RUBL		1.10206		RUBL		0.940832		RUBL
5	RUBRR		0.988092										RUBRR		1.0736		RUBRR		1.87624
5	RUBRL		1.50943										RUBRL		1.30358		RUBRL		1.02508
5																	RUBLR		1.07407		RUBLR		1.21721																		RUBLR		1.13152
5																	RUBLL		0.947672		RUBLL		1.01692																		RUBLL		0.854253
6													RUBRRR		1.42759						RUBLRR		0.930322
6													RUBRRL		1.06641						RUBLRL		1.3495
3	RUC	1.51272	1.49749		RUC	2.10172	1.51273		RUC	1.54197	1.53159		RUC	1.4776	1.45256		RUC	1.54284	1.70035		RUC	1.67958	1.64282		RUC	1.57939	1.68382		RUC	1.66573	1.6539		RUC	1.35922	1.51405		RUC	1.3973	1.38324		RUC	1.34341	1.51549		RUC	1.5404	1.53258		RUC
4	RUCR	1.25067	1.01556		RUCR		1.52588		RUCR	1.19274	1.19108		RUCR	1.12005	1.08606		RUCR	1.40365	1.44846		RUCR	1.26309	1.20942		RUCR	1.43343	1.3307		RUCR	1.27691	1.39705		RUCR	1.08664	1.07268		RUCR	1.28534	1.33207		RUCR	1.19656	1.23249		RUCR	1.27405	1.3579		RUCR
4	RUCL	1.64788	1.15763		RUCL		1.72235		RUCL	2.00938	1.46799		RUCL	1.23907	0.999582		RUCL	1.17179	1.22696		RUCL	1.59107	1.03566		RUCL	1.35912	1.41969		RUCL	1.57266	1.11195		RUCL	1.37204	1.04368		RUCL	0.944364	1.15048		RUCL	1.46853	0.860969		RUCL	1.36326	1.0467		RUCL
4
5	RUCRR		0.986419		RUCRR		1.68268		RUCRR	1.15519			RUCRR		1.09501		RUCRR	1.28089	1.19287		RUCRR		1.90501		RUCRR	1.29781	1.31713		RUCRR		1.19243		RUCRR		1.42243										RUCRR		1.26978
5	RUCRL		1.51949		RUCRL		2.25455		RUCRL	0.856109			RUCRL		1.7165		RUCRL	1.31098	1.11131		RUCRL		0.95148		RUCRL	1.04388	0.983795		RUCRL		0.995953		RUCRL		1.69152										RUCRL		1.98506
5	RUCLR		1.40675						RUCLR	1.34129							RUCLR	1.19036	1.14893		RUCLR		0.825332		RUCLR	1.22134	1.47778																		RUCLR		0.861977
5	RUCLL		1.12215						RUCLL	1.1534							RUCLL	1.12041	1.48656		RUCLL		1.38517		RUCLL	1.49728	0.935488																		RUCLL		1.47095
6	RUCLRR		1.17584														RUCRRR	1.37166	1.04979		RUCRRR		1.41962										RUCRRR		1.28501										RUCRRR		1.27998
6	RUCLRL		1.15148														RUCRRL	0.945538	1.08902		RUCRRL		1.37406										RUCRRL		1.23641										RUCRRL		1.85987
6																	RUCRLR		1.18724
6																	RUCRLL		0.786817
2	RM	1.48314	1.52351		RM	1.53309	1.54004		RM	1.52241	2.04271		RM	1.45151	1.47031		RM	1.52985	1.69296		RM	1.65117	1.61573		RM	2.04831	1.53005		RM	1.67041	1.6652		RM	1.54161	1.53942		RM	1.54228	1.54248		RM	1.54056	1.54517		RM	1.50215	1.51048		RM
3	RMA	1.20593	1.21066		RMA	1.77865	1.41263		RMA	1.51103	1.48692		RMA	1.19777	1.11274		RMA	1.40172	1.46958		RMA	1.19415	1.14811		RMA	1.38162	1.4122		RMA	1.72213	1.27008		RMA	1.28073	1.21958		RMA	0.976927	1.00521		RMA	0.932967	1.19962		RMA	1.30205	1.2652		RMA
4	RMAR	1.58156	1.74593						RMAR	1.68865	1.21071		RMAR	1.48335	1.12		RMAR	1.62741	1.15072		RMAR	1.27138	1.02804		RMAR	1.52538	1.49353		RMAR		0.943337		RMAR	1.05655	0.985232						RMAR		0.760582		RMAR	1.23308	1.42942
4	RMAL	1.09581	0.934523						RMAL	1.22468	1.08116		RMAL	1.26609	0.916866		RMAL	1.34821	1.26576		RMAL	1.26278	1.09719		RMAL	1.34017	1.46792		RMAL		1.53401		RMAL	1.18293	1.10155						RMAL		1.39979		RMAL	0.803075	0.718283
5																	RMARR		1.11374						RMARR	1.76599	1.66499
5																	RMARL		1.13703						RMARL	1.24343	1.03033
3
3
3	RMB	1.2907	1.27518		RMB	1.51195	1.44437		RMB	1.31262	1.4545		RMB	1.16985	1.09586		RMB	1.50049	1.41259		RMB	1.21541	1.53223		RMB	1.78908	2.17685		RMB	1.59982	1.45507		RMB	1.27829	1.2587		RMB	1.72636	1.80632		RMB	1.45468	1.53107		RMB	1.45928	1.49475		RMB
4	RMBR	1.32592	1.2778		RMBR	1.32463	1.61091		RMBR	1.57262	1.98059		RMBR	1.68288	1.47426		RMBR	1.19532	1.28422		RMBR	2.34983	2.18278		RMBR	1.76678	1.35026						RMBR	1.33809	1.17616		RMBR	1.19228	1.49109		RMBR	1.11783	1.20991		RMBR	1.29552	1.30437
4	RMBL	1.15001	1.09653		RMBL	1.15006	1.115		RMBL	1.78483	1.08998		RMBL	1.24153	1.81815		RMBL	1.70779	1.36512		RMBL	1.12128	0.92633		RMBL	1.40072	1.14865						RMBL	1.07849	0.818423		RMBL	1.61924	1.50027		RMBL	0.851784	1.09875		RMBL	1.61965	1.17372
5					RMBRR		1.34808						RMBRR		1.43317		RMBRR	1.40328	1.20053																										RMBRR		1.15654
5					RMBRL		1.52356						RMBRL		1.77011		RMBRL	1.19288	1.35869																										RMBRL		1.14745
2	RL	1.69686	1.97604		RL	1.69145	1.56501		RL		2.23283		RL	1.5894	1.59131		RL	1.51807	2.18501		RL	1.93154	1.88908		RL	1.69256	1.76945		RL	1.84614	1.86617		RL	1.72337	1.48799		RL	1.57661	1.47698		RL	1.47924	1.51051		RL	1.53964	-1		RL
3	RL6	1.35336	2.31451		RL6	1.49857	1.46503		RL6	2.38481	1.52114		RL6	1.74464	1.50568		RL6	1.50601	1.51325		RL6	1.44254	1.58901		RL6	3.78081	3.05898		RL6	1.81432	1.51994		RL6	1.34216	1.28542		RL6	1.86378	1.2486		RL6	1.47073	1.47138		RL6	1.87396	1.42433		RL6
4	RL6R	1.44995	1.35309		RL6R		1.34381		RL6R	1.87876	1.56611		RL6R		1.09747		RL6R	1.28525	1.4885		RL6R		1.52935		RL6R	1.4319	1.05505		RL6R	1.42244	1.55368		RL6R	0.97165	0.947729		RL6R		1.05774		RL6R	2.2343	1.33097		RL6R	1.28324	1.2884		RL6R
4	RL6L	1.18072	0.998495		RL6L		1.7345		RL6L	1.33331	1.52942		RL6L		1.27308		RL69R	1.23542	1.25264		RL6L		1.78834		RL6L	1.33634	1.2748		RL6L	1.70473	1.04822		RL6L	1.42997	1.07159		RL6L		1.36633		RL6L	1.40554	1.33049		RL6L	1.34769	1.42626		RL6L
4																	RL69L	1.33545	1.43173
5					RL6RR		1.28851		RL6RR		1.53847						RL69RR		1.05523		RL6RR		1.65309																		RL6RR	1.35587	1.21179		RL6RR		1.45475
5					RL6RL		1.49725		RL6RL		1.59255						RL69RL		1.38928		RL6RL		1.77012																		RL6RL	1.10363	1.47285		RL6R9R		1.59946
5																																													RL6R9L		1.42355
5																					RL6LR		2.07354						RL6LR		0.806683						RL6LR		1.25273
5																					RL6LL		1.58669						RL6LL		0.892225						RL6LL		0.986252
6
6
	RLR	1.70386	1.50701		RLR	1.53038	1.53943		RLR	1.56204	1.79946		RLR	1.5465	1.63022		RLR	1.63108	1.72813		RLR	1.72033	1.65794		RLR	1.66796	2.2429		RLR	1.67089	1.93798		RLR	1.57581	1.84161		RLR	1.66289	1.57759		RLR	1.54952	1.54344		RLR	1.52802	2.21401		RLR
3	RLA	1.32285	1.34078		RLA	1.34883	1.39157		RLA	2.19035	2.29002		RLA	1.29596	1.22762		RLA	1.54038	1.67262		RLA	1.40866	1.37283		RLA	1.50314	1.67494		RLA	1.64514	1.62883		RLA	1.33124	1.29483		RLA	1.19831	1.19512		RLA	1.31799	1.27603		RLA	1.25926	1.41446		RLA
4	RLAR		1.53865						RLAR		1.2443		RLAR	1.30123	1.31797		RLAR	1.34516	1.61041						RLAR	1.34166	1.25472		RLAR		1.27821		RLAR		1.37338		RLAR		0.98164						RLAR		1.22886
4	RLAL		1.35017						RLAL		1.16568		RLAL	1.56504	1.18532		RLAL	1.54927	1.49063						RLAL	1.69793	1.31479		RLAL		1.64812		RLAL		1.43502		RLAL		1.14333						RLAL		1.48133
5																	RLARR		1.23843
5																	RLARL		1.54504
	RLRR	1.61208	1.58885		RLRR	2.41293	3.12103		RLRR	1.63023	1.61728		RLRR	1.48098	1.46435		RLRR	1.55186	1.83751		RLRR	1.68365	1.68696		RLRR	1.53966	1.66874		RLRR	1.73765	2.8039		RLRR	1.53608	1.5972		RLRR	1.62343	1.60132		RLRR	1.54906	1.53981		RLRR	1.45752	1.54154		RLRR
3	RLRRL*	1.32122	1.20179		RLRRRL*	1.23348	1.37241		RLRRRL*	1.25757	1.36389						RLRRRL*	1.32584	1.22787										RLRRL*	1.38343	1.41883		RLRRL*	1.17983	1.23401		RLRRL*	1.23857	1.3619						RLRL*	1.34608	1.52581
4	RLRRLR		2.11263																																										RLRLR		0.872221
4	RLRRLL		1.32108																																										RLRLL		1.04247
	RLRRR	1.54702	1.57692		RLRRR	1.46636	1.57517		RLRRR	1.49941	1.45863		RLRRR	1.5038	1.50072		RLRRR	1.52124	1.66857		RLRRR	1.67818	1.62033		RLRRR	1.54577	1.53534		RLRRR	1.60914	1.64603		RLRRR	1.55808	1.60415		RLRRR	1.54308	1.50867						RLRRR	1.48685	1.48941		RLRRR
3	RLB	1.30508	1.38481		RLB	1.49297	1.54021		RLB	1.69372	1.69422		RLB	1.30721	1.2984		RLB	1.52421	1.67154		RLB	1.37205	1.45073		RLB	1.32126	1.33556		RLB	1.73009	1.31401		RLB	1.32308	1.27041		RLB	1.28415	1.41571		RLB	1.33271	1.33212		RLB	1.32873	1.35906		RLB
4	RLBR	1.15592	0.994125		RLBR	1.63433	1.45105		RLBR	1.09719	1.16677		RLBR	1.61186	1.27319		RLBR	2.68898	1.64649		RLBR		2.61744		RLBR	1.08627	1.34967		RLBR	1.12289	1.37673		RLBR	1.12036	1.1046		RLBR	1.37391	1.1802		RLBR	1.3003	1.23264		RLBR	1.85754	1.55906
4	RLBL	1.01543	1.25469		RLBL	0.988501	1.18294		RLBL	1.319	1.53917		RLBL	1.31449	1.0061		RLBL	1.56659	1.29551		RLBL		1.23237		RLBL	1.21087	1.1051		RLBL	1.36277	1.1438		RLBL	1.21426	1.54166		RLBL	1.30911	1.16928		RLBL	1.09803	1.36823		RLBL	1.61521	1.2719
5																	RLBRR	1.62933	1.12783		RLBRR		0.93415
5																	RLBRL	1.31953	1.08742		RLBRL		0.90027
5	RLBLR		1.20511														RLBLR		1.57147
5	RLBLL		1.38861														RLBLL		1.19307
6																	RLBRRR		0.865829
6																	RLBRRL		2.15205
	RLRRRR	1.65714	1.62035		RLRRRR		1.49888		RLRRRR	1.5176	1.49363						RLRRRR	1.53268	1.59756						RLRRRR	1.495	1.54598		RLRRRR	1.56821	1.56953		RLRRRR	1.54099	1.53251										RLRRRR	1.4876	1.47872		RLRRRR
3	RLC	1.33395	1.5331		RLC	1.45508	1.52294		RLC	1.31039	1.31981		RLC	1.29622	1.31928		RLC	1.31774	1.42277		RLC	1.91008	1.17015		RLC	1.3711	1.38438		RLC	1.29779	1.75107		RLC	1.33445	1.51277										RLC	1.34866	1.53309		RLRRR9R
4	RLCR	1.29213	1.15314						RLCR	1.64752	1.40352		RLCR		1.23984		RLCR	1.52288	1.20874		RLCR		1.00069		RLCR		0.956653		RLCR	1.15267	1.51061		RLCR	1.1748	1.36785										RLCR	1.24382	1.16881
4	RLCL	1.39454	1.4635						RLCL	1.00617	1.10302		RLCL		0.892873		RLCL	1.52629	1.76849		RLCL		0.855252		RLCL		1.07134		RLCL	0.971615	0.855083		RLCL	0.947927	0.692479										RLCL	1.18518	0.99707
5																																	RLCRR	1.71244	1.1416										RLCRR		1.65639
5																																	RLCRL	1.15949	1.19718										RLCRL		1.56658
5																																													RLCLR		0.903844
5																																													RLCLL		0.695877
3	RLD	1.27295	1.42291		RLD	1.67504	1.36324		RLD	1.29197	1.37637		RLD	1.31248	1.48961		RLD	1.32546	1.52294		RLD	1.37867	1.47026		RLD	1.34249	1.37024		RLD	1.79231	1.6232		RLD	1.45496	1.41617		RLD	1.51683	1.49457		RLD	1.32577	1.40194		RLD	1.24326	1.18304		RLRRR9L
4	RLDR		1.3866						RLDR	1.40996	1.39568		RLDR	1.19693	1.16812		RLDR	1.35917	1.69674		RLDR	1.59414	2.10761		RLDR	1.61099	1.26411		RLDR	1.67276	1.32718		RLDR	1.37375	1.36963		RLDR	1.44151	1.41489		RLDR		1.05739		RLDR	1.28068	1.29506		RLRRRRR
4	RLDL		1.69922						RLDL	1.35157	1.6041		RLDL	1.31384	1.10663		RLDL	1.2494	1.18953		RLDL	1.48655	1.89782		RLDL	1.69844	1.13797		RLDL	1.1375	1.17014		RLDL	1.34034	0.963628		RLDL	1.04572	1.26822		RLD9R		1.57454		RLDL	1.34762	1.20099		RLRRRRL
4																																									RLD9L		1.4393
5	RLDRR		1.24869										RLDRR	1.34506	1.0453						RLDRR		1.57735						RLDRR		1.56201		RLDRR	1.31059	1.26221		RLDRR	1.3106	1.30157						RLDRR		1.39912
5	RLDRL		1.23214										RLDRL	1.27152	1.0011						RLDR9R		1.8365						RLDRL		1.69776		RLDRL	1.34174	1.11364		RLDRL	1.20237	1.19159						RLDRL		0.793485
5																					RLDR9L		1.24224																						RLRRRRR		1.41391
5																					RLDLR		1.22074
5																					RLDLL		0.827294
6																													RLDRRR		1.14401
6																													RLDRRL		1.49887														RLRRRRRL		1.30644
7																																													RLRRRRRLR		0.890549
7																																													RLRRRRRLL		1.04332
2	LU	1.66019	1.73207		LU	1.63532	1.65027		LU	1.59488	1.59223		LU	1.58805	1.43703		LU	1.41576	1.77227		LU	1.86113	1.67008		LU	1.67498	1.70315		LU	1.67581	1.84787		LU	1.83341	1.72356		LU	1.73279	1.87522		LU	1.70475	1.60422		LU	1.5824	1.66734		LU
2	LUR	1.54375	1.63211		LUL	1.51776	1.53706		LUR	1.75523	1.63198		LUL	1.49738	1.48922		LUR	1.68849	1.75127		LUR	1.69324	1.66889		LUR	1.6717	1.66308		LUR	1.67844	1.64847		LUR	2.56942	5.04354		LUR	1.53599	1.61067		LUR	1.53287	1.54296		LUR	1.54912	1.60963		LUL
3	LUC	1.49547	1.30171		LUC		1.43579		LUC	1.53567	1.52744		LUC	1.31037	1.30245		LUC	1.49321	1.68775		LUC	1.58074	1.42044		LUC	1.58377	1.54253		LUC	1.45197	1.3589		LUC	1.54559	1.54237		LUC	1.52618	1.48508		LUC	1.33976	1.33743		LUC	1.32404	1.35064		LUC
4	LUCR	1.56214	1.25003						LUCR	2.0103	1.61391		LUCR		1.22522		LUCR	1.53556	1.58413		LUCR	1.30184	1.28928		LUCR	1.33528	1.40356		LUCR		1.16929		LUCR	1.31537	1.30387		LUCR	1.3841	1.1895		LUCR		1.31191		LUCR	1.35147	1.31049
4	LUCL	1.31382	1.10774						LUCL	1.24343	1.24041		LUCL		0.864534		LUCL	1.28995	1.33015		LUCL	1.6636	1.02231		LUCL	1.32751	1.29745		LUCL		1.80993		LUCL	1.17529	1.15318		LUCL	1.29024	1.53414		LUCL		0.762726		LUCL	0.810813	0.947643
4
5									LUCRR	2.04666	1.8143						LUCRR	1.42795	1.48847		LUCRR		1.14201		LUCRR	1.32131	1.24048		LUCRR		2.01504		LUCRR	1.11362			LUCRR	1.26207	1.24442		LUCRR		1.07096
5									LUCRL	1.32226	1.13042						LUCRL	1.16187	1.34329		LUCRL		1.16316		LUCRL	1.22856	1.12455		LUCRL		1.11857		LUCRL	1.02619			LUCRL	1.02127	1.01911		LUCRL		0.922491
5									LUCLR	1.5907	1.57955		LUCLR		1.29875		LUCLR	1.23697	1.12112						LUCLR		1.27226
5									LUCLL	1.63097	1.39705		LUCLL		0.970095		LUCLL	1.45162	1.13507						LUCLL		0.857622
6																	LUCLRR		1.87521						LUCRRR		1.13904
6																	LUCLRL		1.12302						LUCRRL		1.48033
6																	LUCRLR		1.10109						LUCRLR		1.09
6																	LUCRLL		1.1059						LUCRLL		1.22469
7
7
									LURR	1.54326	1.55086		LULR	1.31386	1.31355		LURL	1.52133	1.67425		LURL	1.47985	1.65053		LURL	1.54155	1.54914		LURR	1.51284			LURR	1.54917	1.54675		LURR	1.46511	1.44622		LURR	1.52606	2.77087		LURR	1.54602	1.54805		LULL
3	LUA	1.45725	1.3866		LUA		1.47855		LUA	1.45632	1.40221		LUA	1.20132	1.00435		LUA		1.26841		LUA		1.49195		LUA	1.39473	1.49903		LUA	1.39906	1.42597		LUA	1.48158	1.32571		LUA	1.48873	1.48127		LUA	1.28501	1.3179		LUA	1.33258	1.26378		LUA
4	LUAR		1.44892						LUAR	2.0339	1.64716						LUAR		1.61116						LUAR		1.51772		LUAR		1.28459		LUAR	1.31918	1.25589		LUAR	1.98791	1.14282						LUAR		1.22857
4	LUAL		1.10735						LUAL	1.46902	1.43198						LUAL		1.053						LUAL		1.42339		LUAL		1.63452		LUAL	1.15323	1.29157		LUAL	1.38154	1.16136						LUAL		1.26843
5																																					LUARR		1.09339
5																																					LUARL		1.10664
6
6
3	LUB	1.41888	1.00852		LUB		2.13979		LUB	1.67751	1.18283		LUB	1.21961	1.46164		LUB		1.46088		LUB		1.36005		LUB	1.31147	1.1108		LUB	1.54504	1.32624		LUB	1.64497	1.60764		LUB	1.45732	1.24801		LUB	1.07152	0.892581		LUB	1.23877	1.25739		LUB
4																	LUBR		1.50721		LUBR		1.49028														LUBR		1.42324						LUBR		1.17471
4																	LUBL		1.17489		LUBL		1.33986														LUBL		0.931647						LUBL		1.83275
5																	LUBRR		1.35392
5																	LUBRL		0.987787
	LUL	1.59727	1.61267		LUR	1.5335	1.53795		LUL	1.53167	1.54429		LUR	2.95284	1.39697		LUL	1.52806	1.69008		LUL	1.6619	1.6764		LUL	1.53606	1.49048		LUL	1.68334	1.69256		LUL	1.53293	1.52457		LUL	1.55596	1.59598		LUL	1.54072	1.53303		LUL	1.54039	1.52795		LUR
3	LUD	1.29948	1.26413		LUD		1.5286		LUD	1.32125	2.03815		LUD	1.29334	1.39475		LUD	1.28614	1.29517		LUD	1.53394	1.11917		LUD		1.51656		LUD	1.1929	1.41581		LUD	1.47861	1.25749		LUD	1.27958	1.14621		LUD		1.32806		LUD		1.31965		LUD
4	LUDR		1.84096										LUDR	1.25221	1.18472		LUDR	1.35118	2.12509		LUDR		1.11729						LUDR		1.42766		LUDR		1.0534										LUDR		0.97275
4	LUDL		0.883921										LUDL	1.12837	0.936553		LUDL	0.987675	1.96453		LUDL		1.74309						LUDL		0.965715		LUDL		0.913228										LUDL		1.34573
5	LUDRR		1.21158														LUDLR		1.07061
5	LUDRL		1.53495														LUDLL		0.842899
5
5
3	LUE	1.11879	1.23884		LUE		2.34226		LUE	1.73656	1.55477		LUE	1.48765	1.46793		LUE	1.24136	1.25536		LUE	1.33527	1.31328		LUE		1.22045		LUE	1.58662	1.55492		LUE	1.28173	1.1709		LUE	1.31317	1.3192		LUE		1.55512		LUE		1.39754		LUE
4					LUER		2.17686						LUER	2.35461	1.01642										LUER		1.58532
4					LUEL		1.70079						LUEL	1.22933	1.28603										LUEL		1.34764
5
5
5
5
2	LL	5.37999	1.70089		LL	2.52194	1.81715		LL	1.52645	1.41722		LL	1.73138	1.72037		LL	1.69045	2.00016		LL	1.69113	1.65519		LL	5.37521	1.66267		LL	1.81231	2.03934		LL	1.58637	1.56216		LL	1.58644	1.89002		LL	1.67457	1.57441		LL	1.67813	1.58138		LL
3	LL6	1.53872	1.47749		LL6	1.32834	1.4769		LL6	1.34852	1.5146		LL6	1.4496	1.42893		LL6	1.528	1.63536		LL6	1.40807	1.60967		LL6	1.51506	1.48069		LL6	1.66661	1.67024		LL6	1.3451	1.4648		LL6	1.53069	1.61378		LL6	1.35707	1.5468		LL6	1.52235	1.50516		LL6
4	LL6R		1.17097							1.51246			LL6R	1.50893	1.57002		LL6R	1.30425	1.8537		LL6R		1.64887		LL6R		1.29326		LL6R		3.16051		LL6R		2.29142		LL6R	1.33489	1.27131		LL6R		1.31639		LL6R	1.31525	1.50511		LL6R
4	LL69R		1.22759							1.33784			LL6L	1.21981	1.22907		LL69R	2.00527	1.64317		LL6L		1.36392		LL69R		1.39892		LL6L		1.95491		LL6L		1.15014		LL69R	1.2697	1.16836		LL6L		1.28656		LL6L	1.68273	1.48276		LL6L
4	LL69L		1.10916							1.16853							LL69L	1.49428							LL69L		1.27147										LL69L	1.18592	1.13745							1.45248
5	LL69RR		1.46322										LL6RR	1.41339	1.21566		LL6RR		1.32245		LL6RR		1.14618						LL6RR		1.13739		LL6RR		1.0689						LL6RR		1.5723		LL6RR		1.33531
5	LL69RL		1.50105										LL6RL	1.13841	0.973359		LL6RL		1.45273		LL6RL		1.47885						LL6RL		0.982353		LL6RL		0.980058						LL6RL		1.52149		LL6RL		1.49206
5																	LL6LR		0.930971																		LL69LR		0.876798						LL6LR		0.888846
5																	LL6LL		0.868992																		LL69LL		0.799967						LL6LL		1.14756
6																	LL6RRR		1.4742
6																	LL6RRL		1.13869
	LLR	1.5924	1.59682		LLR	1.53958	1.61626		LLR	1.69229	1.67957		LLR	1.58425	1.68038		LLR	1.58191	1.76569		LLR	1.66974	1.65834		LLR	1.62677	1.54043		LLR	1.78855	2.01056		LLR	1.67703	1.64293		LLR	1.68677	1.63982		LLR	1.55226	1.54013		LLR	1.53895	1.55004		LLR
	LLRR	1.54392	1.62805		LLRR		1.54383		LLRR	1.62183	1.63303		LLRR	1.48013	1.47357						LLRR	2.89562	1.63048		LLRR	1.52357	1.53872		LLRR	1.72259	1.89801		LLRR	1.64596	1.66687		LLRR	1.52108	1.54681		LLRR	1.50521	1.50245		LLRR	1.52265	1.66073		LLRR
	LLRL*	1.43407	1.45282																																										LLRRRL*	1.67407	1.27052
3	LLB	1.46175	1.511		LLB	1.49483	1.52875		LLB	1.45629	1.47317		LLB	1.48658	1.27546		LLB	1.52975	1.68273		LLB	1.391	1.5696		LLB	1.50133	1.50924		LLB	1.58346	1.61749		LLB	1.53618	1.33039		LLB	1.41127	1.4657		LLB	1.48183	1.59904		LLB	1.50669	1.49416		LLB
4	LLBR		1.46522		LLBR		2.3377		LLBR	2.94955	2.1827		LLBR	1.29565	1.30272		LLBR	1.33057	1.47773						LLBR	1.33584	1.48199		LLBR	1.32368	1.76653		LLBR	1.30133	1.22158		LLBR		1.35216		LLBR		1.24589		LLBR	1.18491	1.32403
4	LLBL		1.15246		LLBL		1.76906		LLBL	1.7641	1.33852		LLBL	1.38251	1.22137		LLBL	1.27158	1.36624						LLBL	1.50244	1.30721		LLBL	1.80027	1.36349		LLBL	1.34033	1.56167		LLBL		1.72602		LLBL		1.34818		LLBL	1.4884	1.28728
4
5	LLBRR		1.27422														LLBRR		1.39596						LLBRR		0.937374																		LLBRR		0.897529
5	LLBRL		1.21257														LLBRL		1.54403						LLBRL		0.882574																		LLBRL		0.836377
6	LLBRRR		1.38497
6	LLBRRL		1.46564
	LLRRR	1.5347	1.53584		LLRRL		1.30647																																						LLRRR	1.52904	1.6496
3	LLC	1.27841	1.04834		LLC				LLC	1.2708	1.43182		LLC	2.01338	1.47845		LLC	1.5144	1.69577		LLC	1.72767	1.63765		LLC	1.50203	1.53211		LLC	1.6434	1.6943		LLC	1.54656	1.54396		LLC	1.40673	1.29528		LLC	1.23254	1.02635		LLC	1.65544	1.46808		LLC
4													LLCR	1.18076	1.11936		LLCR	1.25759	1.50502		LLCR		2.08803		LLCR		1.24447		LLCR		1.63596		LLCR	1.73348	1.37543		LLCR		1.25926						LLCR	1.30864	1.13101		LLCR
4													LLCL	1.20323	1.17466		LLCL	1.2071	1.31451		LLCL		1.12313		LLCL		1.26512		LLCL		1.3771		LLCL	1.56591	1.16065		LLCL		0.949227						LLCL	1.3313	1.2973		LLCL
5																	LLCRR		1.32834						LLCRR		1.44956		LLCRR		2.5313
5																	LLCRL		0.798446						LLCRL		1.18976		LLCRL		1.31358
5																	LLCLR		1.01035
5																	LLCLL		1.17641
6																													LLCRRR		1.70197
6																													LLCRRL		2.33249
3	LLD	1.53943	1.49872		LLD	1.53129	1.59119		LLD	1.53623	1.52063		LLD	1.30848	1.48837		LLD	1.31564	1.61915		LLD	1.48729	1.61109		LLD	1.34988	1.51805		LLD	1.61159	1.64609		LLD	1.54924	1.5303		LLD	1.48654	1.43621		LLD	1.33978	1.30757		LLD	1.61712	1.53557		LLD
4	LLDR	1.24681	1.31677		LLDR	1.30785			LLDR	1.44804	1.43735		LLDR	1.29969	1.23996		LLDR	2.79718	1.57681		LLDR		1.5201		LLDR		1.42929		LLDR		1.44052		LLDR	1.76871	1.36716		LLDR		1.39847		LLDR		1.40232		LLDR		0.844716
4	LLDL	2.10134	1.18707		LLDL	1.73867			LLDL	1.45531	2.11809		LLDL	1.37473	1.40089		LLDL	1.03515	0.918465		LLDL		0.790481		LLDL		1.06597		LLDL		1.37747		LLDL	1.12173	1.46748		LLDL		0.99322		LLDL		1.40046		LLD9R		1.1663
4																																													LLD9L		1.34613
5	LLDRR		1.76855						LLDRR	1.5476	1.37159		LLDRR		1.21288		LLDRR	1.32078	1.66811		LLDRR		1.61891		LLDRR		1.22304		LLDRR		1.71255		LLDRR		1.10276		LLDRR		1.36924
5	LLDRL		1.50106						LLDRL	1.69835	1.66136		LLDRL		1.11811		LLDRL	1.35294	1.53072		LLDRL		1.1645		LLDRL		2.16079		LLDRL		2.08581		LLDRL		1.10761		LLDRL		1.50433
5
5	LLDLR		1.61837
5	LLDLL		1.1469
6																	LLDRRR		1.39663		LLDRRR		1.85831		LLDRRR		1.42613		LLDRRR		1.69976
6																	LLDRRL		1.18539		LLDRRL		0.914232		LLDRRL		0.881112		LLDRRL		1.51489
6
6
7																	LLDRRLR		0.891042
7																	LLDRRLL		1.36837
								LINEST	y=ax+b
	%Change	std	n	SE	t-test p	corelation R	a	b	R2
T	-0.17312	0.620614	24	0.126682	0.359923	0.482777	0.3329	2.1174	0.2331
R	-0.120156	0.475285	24	0.0970171	0.284324	0.402526	0.1256	1.7685	0.162
L	0.0259429	0.162117	24	0.0330919	0.237255	0.115687	0.1573	1.5353	0.0134
RMI	0.00309914	0.0879973	24	0.0179624	0.714213	0.362403	0.3362	1.1213	0.1313
RU	-0.0695764	0.462308	24	0.0943682	0.951941	-0.108836	-0.0896	2.0191	0.0118
RUA	-0.0128184	0.232682	24	0.0474961	0.991639	0.208112	0.15	1.3132	0.0433
RUA-gen4	-0.0212857	0.149975	29	0.0278497	0.740893	0.339273	0.3552	0.8334	0.1151
RUA-gen5	-0.0961939	0.407426	16	0.101856	0.580081	0.0920701	0.0676	1.214	0.0085
RUB	-0.0605907	0.1686	24	0.0344153	0.119715	0.241137	0.1703	1.1283	0.0581
RUB-gen4	-0.154393	0.239976	20	0.0536602	0.0106288	0.425795	0.2729	0.7973	0.1813
RUC	-0.000450487	0.0993874	24	0.0202874	0.946931	0.535293	0.3901	0.9245	0.2865
RUC-gen4	-0.108872	0.234791	41	0.0366681	0.0150905	0.156418	0.1339	1.0386	0.0245
RUC-gen5	-0.0716779	0.236985	16	0.0592462	0.41952	-0.244163	-0.2755	1.479	0.0596
RM	0.00314368	0.0955587	24	0.0195058	0.755399	0.126253	0.118	1.4036	0.0159
RMA	-0.0404253	0.153055	24	0.0312422	0.384042	0.568388	0.5676	0.5302	0.3231
RMA-gen4	-0.115857	0.170908	20	0.0382162	0.0193885	0.651393	0.673	0.2987	0.4243
RMB	0.0334123	0.101493	24	0.0207172	0.0655415	0.715712	1.1172	-0.1016	0.5122
RMB-gen4	-0.111669	0.237952	34	0.0408084	0.0359711	0.526606	0.5174	0.5748	0.2773
RL	0.0257308	0.117993	22	0.0251561	0.227511	0.268824	0.5781	0.76	0.0723
RL6	-0.0896782	0.219283	24	0.044761	0.12678	0.673171	0.5012	0.7276	0.4532
RL6-gen4	-0.119154	0.253718	26	0.0497582	0.0402958	0.185282	0.1185	1.1134	0.0343
RL6-gen5	0.0489849	0.261128	6	0.106605	0.466314	-0.14326	-0.234	1.5395	0.0205
RLA	0.00715701	0.0713046	23	0.014868	0.429926	0.900701	1.0206	-0.0122	0.8183
RLA-gen4	-0.108431	0.211497	12	0.0610539	0.136262	-0.279554	-0.2776	1.7638	0.0782
RLB	0.0107169	0.101202	24	0.0206577	0.422404	0.808139	1.1301	-0.1559	0.6531
RLB-gen4	-0.101387	0.253425	36	0.0422375	0.0586448	0.389622	0.2889	0.8704	0.1518
RLB-gen5	-0.130382	0.264702	4	0.132351	0.550986	0.131187	0.2591	0.934	0.0172
RLC	-0.00417044	0.183606	19	0.042122	0.79116	-0.286093	-0.3074	1.8414	0.0818
RLC-gen4	-0.0350641	0.199624	16	0.0499059	0.774846	0.62731	0.6662	0.3881	0.3935
RLD	0.0189406	0.0810504	22	0.01728	0.27078	0.615684	0.4006	0.8812	0.3791
RLD-gen4	-0.0140506	0.179847	32	0.0317927	0.745191	0.334901	0.5848	0.5843	0.1122
RLD-gen5	-0.0498445	0.223207	12	0.0644343	0.820989	-0.268546	-0.4525	1.8106	0.0721
LU	-0.042265	0.279049	24	0.0569606	0.495831	0.102481	0.0246	1.6317	0.0105
LUC	-0.022524	0.0746604	21	0.0162922	0.246072	0.623071	0.7026	0.4113	0.3882
LUC-gen4	-0.117425	0.229801	24	0.0469079	0.0226015	0.343774	0.2372	0.9342	0.1182
LUC-gen5	-0.059204	0.109693	14	0.0293167	0.0742511	0.828697	0.711	0.3246	0.6867
LUA	-0.02417	0.131116	14	0.0350422	0.724818	0.237171	0.3181	0.9383	0.0563
LUA-gen4	-0.228031	0.310561	8	0.1098	0.0649632	0.182443	0.1066	1.1189	0.0333
LUB	-0.137472	0.213509	14	0.0570627	0.0495642	0.42421	0.4873	0.5489	0.18
LUL	-0.0538075	0.255704	23	0.0533179	0.35186	-0.204852	-0.0631	1.6774	0.042
LUD	-0.0806001	0.212948	14	0.0569128	0.419768	-0.290994	-0.5226	2.0581	0.0847
LUD-gen4	-0.0716553	0.448361	8	0.15852	0.935424	-0.230599	-0.256	1.7513	0.0532
LUE	1.35747e-06	0.153418	14	0.0410027	0.819272	0.174551	0.1702	1.1651	0.0305
LL	-0.237768	0.713901	24	0.145724	0.264681	-0.0845804	-0.0429	1.9132	0.0072
LL6	0.0402973	0.0764992	24	0.0156153	0.0231925	0.785372	0.5026	0.806	0.6168
LL6-gen4	0.0255675	0.15462	15	0.0399227	0.419426	0.31243	0.3142	1.0421	0.0976
LLR	0.0326694	0.0449929	24	0.00918414	0.00120831	0.745874	0.9496	0.1391	0.5563
LLB	-0.026839	0.184582	24	0.0376776	0.557697	0.013079	0.0066	1.4735	0.0002
LLB-gen4	-0.0739375	0.221588	20	0.0495487	0.20486	0.602315	0.334	0.9077	0.2974
LLC	-0.00997061	0.137906	20	0.0308366	0.933435	0.506594	0.607	0.5925	0.2566
LLC-gen4	-0.0254405	0.195711	10	0.0618894	0.9978	0.140425	0.2107	1.0706	0.0197
LLD	0.00276211	0.118666	22	0.0252997	0.829982	0.203009	0.1193	1.3215	0.0412
LLD-gen4	-0.133217	0.327929	14	0.0876426	0.241647	0.186824	0.1075	1.2295	0.0349
LLD-gen5	-0.0223565	0.276639	6	0.112937	0.832374	-0.0428493	-0.0844	1.6024	0.0018
[truncated: 126 more columns]

## Sheet: LumenArea
		h133MLV	h133TLC			h135MLV	h135TLC			h137MLV	h137TLC			h141MLV	h141TLC			h147MLV	h147TLC			h148MLV	h148TLC			h149MLV	h149TLC			h151MLV	h151TLC			h153MLV	h153TLC			h154MLV	h154TLC			h156MLV	h156TLC			h160MLV	h160TLC
0	T	115.662	127.207			135.13	150.273			154.563	154.453			151.181	174.949			235.088	265.193			209.05	213.399			200.849	237.086			173.752	181.895			166.175	182.552			253.272	258.916			101.107	111.148			114.042	123.566
1	R	110.755	126.263			130.22	139.303			149.908	150.986			105.262	128.73			146.25	172.626			160.527	183.285			157.261	186.506			139.267	166.401			112.793	121.058			162.997	204.18			74.7979	86.0474			67.8388	74.4326
1	L	71.7229	92.0735			77.7226	85.4124			77.1601	80.1663			58.3508	80.231			114.045	154.643			99.9061	110.653			63.8181	92.7505			94.2037	110.087			76.0466	80.2755			100.087	117.067			37.6094	47.1892			43.1755	56.7093
2	RMI	69.6269	83.4227			67.7531	73.0439			76.224	91.6857			63.8237	75.5599			71.8434	97.0673			91.8584	97.8362			95.7673	102.06			79.3586	95.0846			80.7399	86.6588			77.9838	96.1051			40.5046	47.4604			41.5867	50.112
2	RU	46.3633	56.0401		RU	36.1038	68.3147		RU	68.903	69.63		RU	23.6633	38.7371		RU	39.5662	64.6034		RU	44.5114	85.5015		RU	67.2412	86.3965		RU	72.7671	67.9455		RU	67.4626	53.3169		RU	49.8842	65.6044		RU	26.9064	38.8484		RU	24.9218	40.9523		RU
					RUR	16.8957	47.568										RUR		94.5943						RUR		95.0214		RUR	68.5968	108.129		RUR	28.1085	39.2493		RUR	20.9563	30.192
3	RUA	8.82297	17.8898		RUA	6.03101	8.00057		RUA	14.6967	13.9414		RUA	8.10846	12.2736		RUA	10.3334	17.3875		RUA	8.51421	14.7655		RUA	12.5496	17.2544		RUA	21.7269	27.6331		RUA	10.0151	15.157		RUA	7.99293	10.0307		RUA	9.89808	11.3472		RUA	10.0289	14.7165		RUA
4	RUAR		11.7899						RUAR	9.49731	9.58351		RUAR	5.11278	5.99694		RUAR	6.02356	10.8522		RUAR	4.95666	9.93266		RUAR	7.17847	8.73691		RUAR	9.67572	15.2851		RUAR	9.3201	11.1028		RUAR	6.33068	7.31229		RUAR	4.48461	6.05852		RUAR		8.96218		RUAR
4	RUAL		11.4744						RUAL	6.8767	8.17907		RUAL	4.20611	5.92124		RUA9R	4.21951	9.12374		RUAL	4.87934	7.94156		RUAL	5.0755	6.91592		RUAL	7.10297	9.12097		RUAL	7.65892	9.73234		RUAL	4.7209	6.47496		RUAL	4.01489	5.70824		RUAL		7.20895		RUAL
4																	RUA9L	4.59006	6.8202
5	RUARR		6.59592						RUARR	5.54313	6.05965		RUARR		5.14223		RUARR		7.54343						RUARR		6.03302		RUARR		9.17234		RUARR	5.94634	7.94539		RUARR		5.89197						RUARR		6.31163
5	RUARL		5.53352						RUARL	3.56862	4.11992		RUARL		3.5233		RUARL		6.25775						RUARL		4.93718		RUARL		5.2814		RUARL	3.34855	5.79755		RUARL		4.91788						RUARL		4.50624
5
5	RUALR		6.63575																		RUALR		6.93446		RUALR		4.87544						RUALR	3.914	4.84808
5	RUALL		5.57339																		RUALL		5.96835		RUALL		4.58251						RUALL	2.9407	3.56456
6																													RUARRR		5.98677
6																													RUARRL		2.76118
6
6
3	RUB	11.6877	16.8328		RUB	5.99138	7.8647		RUB	10.9155	13.8258		RUB	6.64623	12.3593		RUB	18.8238	28.3634		RUB	10.1244	16.8737		RUB	11.3666	11.5576		RUB	7.45049	10.1221		RUB	9.43255	13.6737		RUB	8.02875	9.73043		RUB	8.65381	13.477		RUB	7.28128	12.1044		RUB
4	RUBR		8.95639						RUBR	6.12156	5.88207		RUBR	4.62132	7.19506		RUBR	7.99234	14.5628		RUBR	6.57842	10.1261		RUBR	6.29716			RUBR		6.79893		RUBR	4.34492	7.22998		RUBR	7.69413	6.69376		RUBR		6.54468		RUBR		6.82479		RUBR
4	RUBL		8.5514						RUBL	5.17728	4.98563		RUBL	4.45102	7.20031		RUBL	7.68081	15.2341		RUBL	6.64976	11.1857		RUBL	4.58899			RUBL		4.37201		RUBL	4.56477	5.75173		RUBL	5.55888	3.31556		RUBL		5.9791		RUBL		5.96061		RUBL
5	RUBRR		5.11487										RUBRR		5.07995		RUBRR		9.31849
5	RUBRL		4.98922										RUBRL		3.06821		RUBRL		8.54651
5																	RUBLR		7.8909		RUBLR		6.67143																		RUBLR		4.8425
5																	RUBLL		9.2004		RUBLL		5.57518																		RUBLL		3.41249
6													RUBRRR		3.82453						RUBLRR		6.5603
6													RUBRRL		3.61619						RUBLRL		5.1508
3	RUC	12.2229	18.7862		RUC	13.7596	16.6629		RUC	14.4886	15.1656		RUC	11.6852	16.9762		RUC	26.0178	36.6071		RUC	22.1121	34.394		RUC	39.1647	46.671		RUC	15.3847	21.8224		RUC	11.1329	15.986		RUC	18.9834	20.3933		RUC	8.3722	11.8		RUC	15.5125	20.0716		RUC
4	RUCR	5.82682	10.0846		RUCR		8.18076		RUCR	8.74459	10.2507		RUCR	6.42377	9.48217		RUCR	15.766	23.9611		RUCR	10.996	15.248		RUCR	11.3649	12.814		RUCR	12.5724	15.7286		RUCR	5.22937	7.11408		RUCR	8.65028	10.1688		RUCR	5.7584	8.04609		RUCR	6.33122	9.65653		RUCR
4	RUCL	5.34512	9.92795		RUCL		4.73512		RUCL	6.49384	7.47541		RUCL	4.88574	7.58824		RUCL	9.6733	16.8479		RUCL	4.77644	10.781		RUCL	7.46074	8.26821		RUCL	4.52489	5.53933		RUCL	5.4124	7.09203		RUCL	5.40739	6.25247		RUCL	3.76881	5.71106		RUCL	5.42758	7.69117		RUCL
4
5	RUCRR		6.62416		RUCRR		5.79254		RUCRR	4.49282			RUCRR		7.13206		RUCRR	7.9544	14.9367		RUCRR		11.93		RUCRR	7.3896	9.35016		RUCRR		9.55031		RUCRR		6.31857										RUCRR		8.28243
5	RUCRL		3.89256		RUCRL		5.34883		RUCRL	2.87389			RUCRL		5.29612		RUCRL	5.81827	12.3971		RUCRL		6.10628		RUCRL	4.86462	5.48988		RUCRL		6.22273		RUCRL		3.30428										RUCRL		3.55065
5	RUCLR		10.269						RUCLR	4.69051							RUCLR	6.33881	10.6565		RUCLR		6.38369		RUCLR	4.10106	5.35739																		RUCLR		4.64688
5	RUCLL		5.21545						RUCLL	3.21295							RUCLL	5.65294	10.0498		RUCLL		5.89461		RUCLL	4.56654	4.57316																		RUCLL		4.57927
6	RUCLRR		7.41109														RUCRRR	4.40322	8.44077		RUCRRR		7.48823										RUCRRR		4.6025										RUCRRR		5.46164
6	RUCLRL		4.95404														RUCRRL	5.10188	8.45845		RUCRRL		7.33989										RUCRRL		4.61138										RUCRRL		5.59841
6																	RUCRLR		8.99293
6																	RUCRLL		4.74841
2	RM	18.7714	24.0375		RM	17.5059	20.1674		RM	28.6389	33.1552		RM	15.6254	21.8519		RM	22.0338	36.9697		RM	21.8787	30.9124		RM	40.9486	42.4607		RM	25.0631	33.1435		RM	23.8344	29.0298		RM	19.975	23.3562		RM	16.799	19.5476		RM	19.77	22.7857		RM
3	RMA	7.02106	10.2371		RMA	3.45744	4.30583		RMA	12.6854	16.2135		RMA	8.37133	10.5309		RMA	12.2222	18.0946		RMA	10.0967	12.3934		RMA	12.7676	14.5105		RMA	8.95997	13.0578		RMA	8.66072	9.99352		RMA	6.54604	7.47923		RMA	5.57623	7.45228		RMA	7.45648	11.5222		RMA
4	RMAR	3.52089	7.31751						RMAR	8.72829	10.2747		RMAR	3.96328	6.43611		RMAR	6.53028	12.8907		RMAR	6.10546	7.9195		RMAR	6.42868	7.693		RMAR		4.80038		RMAR	4.25285	6.0597						RMAR		4.45113		RMAR	4.59402	5.58023
4	RMAL	3.68193	6.03381						RMAL	5.88701	6.28663		RMAL	3.85207	6.46659		RMAL	6.53519	13.2162		RMAL	5.5277	7.82481		RMAL	6.09121	5.93117		RMAL		4.20892		RMAL	4.91346	5.39904						RMAL		2.8897		RMAL	2.90601	4.28559
5																	RMARR		9.24352						RMARR	4.08238	5.43643
5																	RMARL		8.27486						RMARL	3.42698	4.39213
3
3
3	RMB	9.10387	12.3771		RMB	8.28184	10.9625		RMB	12.0909	14.1545		RMB	7.25309	10.0343		RMB	10.1939	16.1345		RMB	13.1956	13.5695		RMB	19.5263	23.5142		RMB	10.8756	14.3194		RMB	9.61452	10.8841		RMB	7.8523	9.33643		RMB	10.8877	13.4811		RMB	15.1883	17.1397		RMB
4	RMBR	6.59133	11.7812		RMBR	3.83421	6.67075		RMBR	6.57426	6.86449		RMBR	4.31729	6.23161		RMBR	7.16852	14.1274		RMBR	9.55213	9.95962		RMBR	6.29039	7.24177						RMBR	4.21397	4.51826		RMBR	9.18739	6.82508		RMBR	6.29072	8.25524		RMBR	7.76422	10.5412
4	RMBL	2.60159	4.48006		RMBL	2.00919	3.87593		RMBL	4.9795	7.30026		RMBL	3.92614	6.16415		RMBL	3.57179	6.23149		RMBL	5.59483	6.73943		RMBL	4.54172	5.45221						RMBL	4.07386	4.73636		RMBL	4.83861	4.82919		RMBL	4.67489	5.52822		RMBL	6.67176	8.02726
5					RMBRR		4.90969						RMBRR		4.82382		RMBRR	5.68213	9.38129																										RMBRR		7.93441
5					RMBRL		5.11001						RMBRL		4.33498		RMBRL	4.48363	6.51403																										RMBRL		7.26237
2	RL	97.8417	88.1163		RL	74.1018	89.4871		RL		134.996		RL	72.05	76.4241		RL	91.5359	145.282		RL	76.0291	78.9545		RL	128.353	81.2742		RL	140.251	144.397		RL	47.4152	49.6058		RL	43.0937	49.0975		RL	30.9748	33.4412		RL	24.2058			RL
3	RL6	7.96688	26.4354		RL6	7.69429	11.697		RL6	25.712	16.7444		RL6	16.5542	21.0604		RL6	16.0172	27.9729		RL6	9.14454	21.9904		RL6	26.78	29.3033		RL6	105.311	132.632		RL6	8.9603	12.5651		RL6	8.29674	10.0825		RL6	35.2788	14.8053		RL6	49.2072	68.3056		RL6
4	RL6R	5.22876	9.21045		RL6R		9.62037		RL6R	8.42571	7.27977		RL6R		9.1561		RL6R	8.03115	9.99143		RL6R		13.5853		RL6R	6.00525	7.3445		RL6R	8.04689	12.6505		RL6R	3.57028	5.44456		RL6R		6.09825		RL6R	5.21888	6.7945		RL6R	5.42711	10.1343		RL6R
4	RL6L	4.39241	8.83738		RL6L		3.93574		RL6L	7.14079	6.89191		RL6L		9.24994		RL69R	7.0837	14.1338		RL6L		12.8093		RL6L	6.4672	8.64056		RL6L	4.93616	8.68489		RL6L	2.95602	4.94244		RL6L		3.88017		RL6L	4.71134	6.29058		RL6L	5.03999	7.63942		RL6L
4																	RL69L	6.18918	12.9984
5					RL6RR		3.12673		RL6RR		4.25111						RL69RR		10.1824		RL6RR		8.68059																		RL6RR	4.21595	5.3351		RL6RR		4.74432
5					RL6RL		2.5071		RL6RL		4.22758						RL69RL		4.88369		RL6RL		7.51884																		RL6RL	2.7106	4.67632		RL6R9R		5.43064
5																																													RL6R9L		4.61137
5																					RL6LR		9.79361						RL6LR		6.64306						RL6LR		5.83855
5																					RL6LL		8.18286						RL6LL		5.04555						RL6LL		4.87326
6
6
	RLR	31.9268	46.9428		RLR	17.266	25.8023		RLR	45.9845	55.8381		RLR	28.3674	36.5128		RLR	44.7943	65.0299		RLR	37.4962	47.2963		RLR	42.232	60.8259		RLR	53.6005	70.1981		RLR	36.0843	42.7691		RLR	30.9719	36.5034		RLR	19.0336	24.0704		RLR	21.7453	32.0883		RLR
3	RLA	9.68889	12.3331		RLA	3.85666	4.30429		RLA	21.3061	24.5654		RLA	7.73635	10.1202		RLA	15.3514	23.1581		RLA	11.7643	12.8625		RLA	12.8131	18.8951		RLA	10.3946	20.4534		RLA	9.03111	9.70124		RLA	7.39088	8.10548		RLA	5.22238	6.9111		RLA	7.19876	9.91751		RLA
4	RLAR		8.36928						RLAR		8.31655		RLAR	5.04746	6.14153		RLAR	9.14286	16.5117						RLAR	7.00493	8.93356		RLAR		9.33361		RLAR		4.45466		RLAR		5.59965						RLAR		5.48716
4	RLAL		6.26264						RLAL		6.61534		RLAL	4.20483	5.91847		RLAL	7.56134	11.715						RLAL	5.48491	6.98123		RLAL		7.20959		RLAL		4.09071		RLAL		5.09109						RLAL		6.31387
5																	RLARR		9.95963
5																	RLARL		5.89894
	RLRR	29.7408	43.3742		RLRR	19.7272	23.1189		RLRR	32.3801	34.468		RLRR	20.4159	25.5278		RLRR	29.9086	48.0285		RLRR	26.7857	37.6186		RLRR	26.2295	35.7532		RLRR	40.6371	55.6149		RLRR	27.0606	32.0696		RLRR	32.7838	36.8595		RLRR	15.8336	22.486		RLRR	20.8259	29.1446		RLRR
3	RLRRL*	4.7974	10.0951		RLRRRL*	2.50953	3.66263		RLRRRL*	3.38709	3.73697						RLRRRL*	4.70392	8.46494										RLRRL*	10.3155	14.1793		RLRRL*	4.57971	7.51787		RLRRL*	3.50278	4.85345						RLRL*	4.18787	11.7417
4	RLRRLR		5.22122																																										RLRLR		5.84128
4	RLRRLL		5.30164																																										RLRLL		2.51039
	RLRRR	26.6142	43.5527		RLRRR	7.66949	11.0423		RLRRR	21.955	22.8536		RLRRR	11.2061	20.157		RLRRR	17.5149	32.8766		RLRRR	21.2693	30.5498		RLRRR	19.7039	26.2496		RLRRR	32.7015	45.1365		RLRRR	26.5279	32.7319		RLRRR	27.4966	31.0263						RLRRR	14.4652	25.6445		RLRRR
3	RLB	8.86674	18.4821		RLB	7.95148	11.2177		RLB	11.5811	13.1676		RLB	8.48064	13.9616		RLB	14.8237	26.9242		RLB	11.9634	18.4872		RLB	9.76168	12.441		RLB	11.9462	16.6389		RLB	10.0605	10.8774		RLB	11.6623	15.2473		RLB	8.39777	11.5721		RLB	9.1355	13.3906		RLB
4	RLBR	3.66612	10.3233		RLBR	4.61325	6.24621		RLBR	5.75811	7.13097		RLBR	5.27313	7.89925		RLBR	23.4367	35.613		RLBR		14.2528		RLBR	4.82077	7.13693		RLBR	6.2356	8.66423		RLBR	4.74265	6.16043		RLBR	5.01737	6.27841		RLBR	4.75958	7.73712		RLBR	4.51547	7.68291
4	RLBL	3.55187	9.85604		RLBL	2.44598	2.91656		RLBL	3.79895	5.88869		RLBL	3.47803	7.15133		RLBL	8.04515	13.169		RLBL		8.14664		RLBL	3.78134	6.26721		RLBL	6.30966	7.84874		RLBL	3.43839	5.23532		RLBL	4.50598	6.54566		RLBL	5.89541	6.8253		RLBL	3.68363	5.28365
5																	RLBRR	5.67639	11.2541		RLBRR		7.03963
5																	RLBRL	6.01479	9.06622		RLBRL		6.10854
5	RLBLR		6.48492														RLBLR		9.56908
5	RLBLL		6.29483														RLBLL		6.84369
6																	RLBRRR		7.51277
6																	RLBRRL		5.30105
	RLRRRR	21.0556	38.0966		RLRRRR		14.092		RLRRRR	14.9526	15.3043						RLRRRR	18.2632	39.9758						RLRRRR	17.0158	21.668		RLRRRR	29.9718	39.5554		RLRRRR	19.1734	25.1748										RLRRRR	14.631	21.5053		RLRRRR
3	RLC	8.67695	20.0284		RLC	3.99051	4.27376		RLC	9.60261	10.6421		RLC	7.50748	12.6819		RLC	10.0169	15.5639		RLC	8.502	11.84		RLC	8.11099	10.676		RLC	9.9977	15.2086		RLC	9.52602	12.1817										RLC	8.29659	15.3481		RLRRR9R
4	RLCR	4.81195	9.6999						RLCR	8.16033	9.31617		RLCR		6.00001		RLCR	4.53407	9.26236		RLCR		6.70721		RLCR		4.75452		RLCR	5.56632	9.83036		RLCR	7.10158	7.89562										RLCR	6.89265	10.1222
4	RLCL	4.52974	8.58087						RLCL	2.33512	3.69111		RLCL		4.92328		RLCL	4.79986	8.9868		RLCL		5.44342		RLCL		3.84532		RLCL	3.45249	4.6042		RLCL	2.66124	4.54687										RLCL	3.06218	6.72777
5																																	RLCRR	4.35548	4.40791										RLCRR		6.39654
5																																	RLCRL	3.45007	4.40184										RLCRL		5.76548
5																																													RLCLR		4.31943
5																																													RLCLL		3.33379
3	RLD	7.40908	16.6375		RLD	5.12561	7.75742		RLD	11.1559	12.9723		RLD	8.80691	15.4378		RLD	10.7602	21.7406		RLD	15.063	21.2802		RLD	8.52587	12.9307		RLD	14.1566	18.7001		RLD	11.9566	14.3522		RLD	17.4104	20.1567		RLD	9.51491	13.7457		RLD	7.26092	12.6553		RLRRR9L
4	RLDR		17.9365						RLDR	8.38936	11.6606		RLDR	5.85666	10.4575		RLDR	5.42087	10.0032		RLDR	10.5359	15.1495		RLDR	5.99405	7.75968		RLDR	11.2666	16.438		RLDR	10.5397	13.6201		RLDR	12.0696	14.5979		RLDR		6.39709		RLDR	8.30841	12.0794		RLRRRRR
4	RLDL		3.87122						RLDL	3.23274	2.88766		RLDL	3.45936	6.75104		RLDL	4.28793	9.00355		RLDL	4.46435	9.19381		RLDL	5.27724	7.14255		RLDL	4.44351	5.68824		RLDL	2.99863	2.79174		RLDL	3.9973	7.41904		RLD9R		6.8701		RLDL	3.09175	6.22768		RLRRRRL
4																																									RLD9L		5.76318
5	RLDRR		9.08209										RLDRR	3.90095	7.03513						RLDRR		7.16032						RLDRR		12.8959		RLDRR	7.30905	9.17626		RLDRR	9.17943	10.8055						RLDRR		9.03469
5	RLDRL		6.49655										RLDRL	3.53525	6.31198						RLDR9R		11.3642						RLDRL		2.61937		RLDRL	4.54848	5.52639		RLDRL	5.84593	6.63313						RLDRL		5.0562
5																					RLDR9L		5.68708																						RLRRRRR		19.0442
5																					RLDLR		6.43197
5																					RLDLL		4.32531
6																													RLDRRR		6.11589
6																													RLDRRL		6.51354														RLRRRRRL		7.7855
7																																													RLRRRRRLR		4.9795
7																																													RLRRRRRLL		3.69666
2	LU	52.3901	63.5766		LU	33.5326	40.576		LU	43.1106	47.2099		LU	41.6054	50.9541		LU	35.7077	71.5189		LU	60.477	81.4268		LU	89.1399	93.2941		LU	58.4814	71.3347		LU	61.268	72.6036		LU	67.8417	72.9397		LU	36.3075	44.4801		LU	30.9986	38.0507		LU
2	LUR	27.8359	41.5203		LUL	16.6874	24.0213		LUR	37.2553	69.2608		LUL	20.8632	28.9483		LUR	39.9132	53.0379		LUR	36.1465	49.3813		LUR	49.5122	64.1665		LUR	26.1471	34.6897		LUR	54.4654	60.492		LUR	49.7923	53.4264		LUR	20.7811	25.2361		LUR	23.0026	29.931		LUL
3	LUC	9.66663	13.6152		LUC		2.51634		LUC	19.647	20.2169		LUC	7.32107	10.5447		LUC	20.8013	31.5865		LUC	15.8542	23.8587		LUC	50.3175	30.4192		LUC	10.8424	13.5354		LUC	13.3504	17.8873		LUC	15.5118	15.8819		LUC	8.31965	9.47081		LUC	9.65462	13.0096		LUC
4	LUCR	5.21755	9.21429						LUCR	10.0873	10.7969		LUCR		8.1277		LUCR	15.8139	24.0165		LUCR	9.76649	15.9285		LUCR	10.7073	14.852		LUCR		10.5166		LUCR	6.90836	9.20479		LUCR	8.87023	10.9778		LUCR		7.51285		LUCR	5.31833	7.80322
4	LUCL	3.69002	6.52535						LUCL	9.38344	9.30506		LUCL		7.57953		LUCL	8.76641	17.2632		LUCL	4.28992	7.98812		LUCL	7.27043	8.24298		LUCL		3.16698		LUCL	5.45988	6.69152		LUCL	1.82061	5.25606		LUCL		3.61847		LUCL	4.44077	7.79631
4
5									LUCRR	5.89465	5.73581						LUCRR	7.79931	12.4626		LUCRR		12.6549		LUCRR	8.05776	11.107		LUCRR		7.71059		LUCRR	4.53062			LUCRR	8.41056	9.96329		LUCRR		5.74508
5									LUCRL	4.14166	4.45997						LUCRL	5.98557	12.3127		LUCRL		6.82563		LUCRL	7.26452	10.5368		LUCRL		6.23069		LUCRL	3.81896			LUCRL	4.22394	5.11787		LUCRL		4.91032
5									LUCLR	5.72943	5.57893		LUCLR		4.74082		LUCLR	5.3432	11.771						LUCLR		4.14824
5									LUCLL	5.56689	5.13805		LUCLL		4.18936		LUCLL	4.6537	9.40773						LUCLL		4.785
6																	LUCLRR		8.36753						LUCRRR		7.44306
6																	LUCLRL		7.53046						LUCRRL		4.64306
6																	LUCRLR		7.93314						LUCRLR		6.55987
6																	LUCRLL		6.31234						LUCRLL		5.53699
7
7
									LURR	19.2021	23.5435		LULR	7.46194	11.6648		LURL	14.1603	29.5207		LURL	11.2496	22.2466		LURL	16.0799	21.5043		LURR	35.8858			LURR	16.5704	23.4825		LURR	17.3919	20.4889		LURR	24.7231	19.2378		LURR	10.915	15.5355		LULL
3	LUA	7.06233	13.1886		LUA		8.21307		LUA	9.96675	11.0548		LUA	6.04581	7.41063		LUA		12.8954		LUA		10.5567		LUA	8.09325	10.5835		LUA	9.43471	14.6417		LUA	6.90399	9.25366		LUA	10.0752	12.7914		LUA	6.41229	8.51917		LUA	6.55464	9.29742		LUA
4	LUAR		8.28142						LUAR	7.49202	7.06829						LUAR		9.52384						LUAR		8.16327		LUAR		12.2611		LUAR	4.92027	5.78121		LUAR	6.86004	7.87008						LUAR		5.15224
4	LUAL		7.95855						LUAL	6.46256	6.22729						LUAL		6.95157						LUAL		8.84225		LUAL		3.79693		LUAL	4.89663	5.2062		LUAL	7.06261	7.46123						LUAL		4.4374
5																																					LUARR		4.53537
5																																					LUARL		3.34056
6
6
3	LUB	8.1529	9.89934		LUB		7.8048		LUB	6.05025	8.18329		LUB	4.4752	7.1863		LUB		15.0876		LUB		11.2998		LUB	5.91419	7.05327		LUB	4.97751	6.62843		LUB	4.61643	6.18376		LUB	5.56808	7.88854		LUB	3.36223	5.97337		LUB	7.95196	10.0878		LUB
4																	LUBR		10.2989		LUBR		8.19889														LUBR		5.56247						LUBR		7.90966
4																	LUBL		9.34358		LUBL		5.55214														LUBL		5.06127						LUBL		4.77658
5																	LUBRR		5.07374
5																	LUBRL		6.82034
	LUL	29.7641	35.3927		LUR	18.6677	23.6546		LUL	17.302	18.5264		LUR	54.4258	52.8019		LUL	18.4372	31.9685		LUL	19.0912	31.3803		LUL	25.5161	27.3956		LUL	21.5614	27.3193		LUL	13.5999	15.2806		LUL	22.9732	26.3276		LUL	14.5307	21.2929		LUL	17.8023	23.497		LUR
3	LUD	8.62899	14.1615		LUD		2.78565		LUD	7.37101	6.29837		LUD	10.7646	17.1462		LUD	10.9094	17.6517		LUD	7.04845	11.3656		LUD		6.80595		LUD	9.57954	14.2936		LUD	8.10787	8.95497		LUD	9.66217	10.3567		LUD		7.01549		LUD		12.6734		LUD
4	LUDR		7.27094										LUDR	5.09974	7.41721		LUDR	6.58779	12.3453		LUDR		7.16234						LUDR		7.99056		LUDR		7.68878										LUDR		6.72338
4	LUDL		6.39241										LUDL	3.82513	4.25046		LUDL	6.30399	11.413		LUDL		7.42526						LUDL		6.8088		LUDL		4.56599										LUDL		5.95403
5	LUDRR		4.20706														LUDLR		8.25022
5	LUDRL		4.53911														LUDLL		4.96681
5
5
3	LUE	7.02668	9.7944		LUE		24.0731		LUE	6.85056	7.34447		LUE	13.576	18.9422		LUE	8.10629	13.9454		LUE	7.97621	10.6345		LUE		9.60041		LUE	9.52811	9.73031		LUE	5.87049	5.43019		LUE	9.14905	9.50594		LUE		8.28569		LUE		10.0347		LUE
4					LUER		7.29898						LUER	7.03235	9.26091										LUER		8.09983
4					LUEL		4.96051						LUEL	5.06938	8.48925										LUEL		6.77939
5
5
5
5
2	LL	55.2385	62.3214		LL	35.937	49.3489		LL	52.4993	53.8068		LL	44.6901	60.1934		LL	48.6657	79.2476		LL	45.916	60.7821		LL	70.4306	88.3901		LL	68.525	78.2814		LL	49.3673	53.6274		LL	49.1554	64.0805		LL	33.4835	41.3638		LL	35.331	45.9312		LL
3	LL6	11.3266	25.0366		LL6	7.86248	11.7565		LL6	11.6529	14.3359		LL6	14.7982	28.1465		LL6	17.5592	34.0433		LL6	12.9073	24.5493		LL6	13.0857	18.2131		LL6	15.4726	24.4489		LL6	8.95674	14.6982		LL6	14.3722	29.2491		LL6	10.4351	16.8687		LL6	13.7753	24.7668		LL6
4	LL6R		8.57985						LL6R	6.415			LL6R	9.86451	24.8939		LL6R	7.86107	58.1621		LL6R		16.8565		LL6R		7.58207		LL6R		15.8085		LL6R		8.66729		LL6R	6.58265	7.42742		LL6R		17.5234		LL6R	6.82142	14.7544		LL6R
4	LL69R		11.6819						LL69R	7.13929			LL6L	6.14233	10.5209		LL69R	6.04533	13.4198		LL6L		12.1012		LL69R		8.16469		LL6L		6.94537		LL6L		6.59246		LL69R	5.51059	6.98043		LL6L		8.53963		LL6L	5.02769	12.9772		LL6L
4	LL69L		7.92594						LL69L	5.50454							LL69L	6.59138							LL69L		8.29643										LL69L	4.82791	5.7788							3.57381
5	LL69RR		6.36537										LL6RR	4.34113	8.44871		LL6RR		13.0287		LL6RR		9.5804						LL6RR		9.43501		LL6RR		3.80672						LL6RR		4.55966		LL6RR		6.95559
5	LL69RL		5.78667										LL6RL	4.87372	8.24364		LL6RL		12.8761		LL6RL		7.49805						LL6RL		7.04567		LL6RL		3.86965						LL6RL		4.95364		LL6RL		6.51523
5																	LL6LR		6.82334																		LL69LR		3.54132						LL6LR		7.1437
5																	LL6LL		7.0139																		LL69LL		2.57451						LL6LL		6.28941
6																	LL6RRR		9.80093
6																	LL6RRL		7.95586
	LLR	28.0627	47.3501		LLR	14.4688	17.8402		LLR	34.4044	34.4019		LLR	25.909	38.0864		LLR	27.8671	54.161		LLR	22.8207	34.5091		LLR	39.6913	52.2518		LLR	60.7674	75.5567		LLR	31.5752	42.5819		LLR	35.5483	42.6085		LLR	21.8105	26.9182		LLR	23.0684	32.1103		LLR
	LLRR	22.4517	41.2821		LLRR		18.2789		LLRR	39.027	37.4174		LLRR	13.948	22.4382						LLRR	22.7511	33.3151		LLRR	21.5131	30.1227		LLRR	41.9811	55.7701		LLRR	30.7613	37.8531		LLRR	25.4007	30.1369		LLRR	15.9569	19.9705		LLRR	26.5605	37.5638		LLRR
	LLRL*	7.06743	8.99322																																										LLRRRL*	4.24468	6.59662
3	LLB	10.0243	22.396		LLB	10.0351	12.8831		LLB	13.0701	15.8107		LLB	9.92441	12.2715		LLB	13.6071	23.7313		LLB	11.5128	16.5366		LLB	17.8342	22.3746		LLB	16.2577	22.51		LLB	12.7995	12.5245		LLB	15.083	18.5027		LLB	10.8753	11.9319		LLB	13.359	17.8678		LLB
4	LLBR		15.5037		LLBR		10.1665		LLBR	7.81872	9.29208		LLBR	6.34075	8.44156		LLBR	9.03341	17.3172						LLBR	12.5102	14.892		LLBR	7.40008	8.88906		LLBR	8.7887	9.58387		LLBR		10.796		LLBR		7.89303		LLBR	9.13729	12.9511
4	LLBL		10.3603		LLBL		5.77241		LLBL	7.09714	8.66675		LLBL	5.24485	8.36124		LLBL	7.18271	13.8709						LLBL	8.05354	10.724		LLBL	6.40613	10.0825		LLBL	7.81695	9.73766		LLBL		8.84873		LLBL		7.22084		LLBL	7.3468	9.92805
4
5	LLBRR		8.39633														LLBRR		10.8015						LLBRR		7.17463																		LLBRR		5.41085
5	LLBRL		7.87516														LLBRL		6.27973						LLBRL		5.85484																		LLBRL		4.24206
6	LLBRRR		5.59554
6	LLBRRL		5.37459
	LLRRR	18.6617	29.9111		LLRRL		3.37407																																						LLRRR	19.2634	25.2896
3	LLC	5.99015	8.64268						LLC	13.8548	15.1912		LLC	10.4012	15.818		LLC	15.4577	27.1982		LLC	14.9308	21.1563		LLC	12.4515	19.4121		LLC	20.1504	25.891		LLC	13.5946	18.3776		LLC	9.21902	13.0419		LLC	7.39849	6.26601		LLC	10.0014	14.8202		LLC
4													LLCR	4.72547	9.22025		LLCR	10.0095	18.4709		LLCR		9.83406		LLCR		11.723		LLCR		17.4511		LLCR	6.34974	8.02184		LLCR		5.87107						LLCR	5.87157	9.00669		LLCR
4													LLCL	4.30222	7.46189		LLCL	8.02262	15.4469		LLCL		8.96127		LLCL		4.52867		LLCL		9.59685		LLCL	4.15401	7.03277		LLCL		5.14916						LLCL	5.13612	8.42189		LLCL
5																	LLCRR		10.2415						LLCRR		7.57011		LLCRR		15.0129
5																	LLCRL		5.15835						LLCRL		7.07033		LLCRL		5.14191
5																	LLCLR		8.38016
5																	LLCLL		7.58729
6																													LLCRRR		7.63943
6																													LLCRRL		7.32413
3	LLD	9.84303	20.7515		LLD	14.8048	10.6301		LLD	25.9668	24.6507		LLD	8.15014	17.2679		LLD	13.4581	23.7181		LLD	16.153	22.4214		LLD	13.0999	18.8463		LLD	27.9205	31.4612		LLD	12.5065	16.3488		LLD	16.0173	22.1482		LLD	8.99799	14.3985		LLD	9.03374	13.9684		LLD
4	LLDR	5.75335	11.3459		LLDR	6.87681			LLDR	17.2508	19.4136		LLDR	8.20372	15.8675		LLDR	12.1066	21.1021		LLDR		17.2448		LLDR		12.4049		LLDR		23.6691		LLDR	8.18474	12.5248		LLDR		15.6042		LLDR		8.75253		LLDR		4.00013
4	LLDL	4.93912	10.3369		LLDL	3.41003			LLDL	9.73412	12.6326		LLDL	3.94514	6.66683		LLDL	4.01195	7.52339		LLDL		5.86749		LLDL		4.32523		LLDL		4.63045		LLDL	2.67794	3.43648		LLDL		5.02131		LLDL		6.65491		LLD9R		7.8293
4																																													LLD9L		6.54511
5	LLDRR		7.11633						LLDRR	10.7871	14.6449		LLDRR		7.88473		LLDRR	5.815	10.9271		LLDRR		11.1438		LLDRR		10.489		LLDRR		16.4215		LLDRR		6.33643		LLDRR		7.99527
5	LLDRL		6.32593						LLDRL	3.17704	3.91395		LLDRL		7.59374		LLDRL	6.03907	10.069		LLDRL		8.19918		LLDRL		4.77383		LLDRL		5.53274		LLDRL		5.66464		LLDRL		5.47606
5
5	LLDLR		7.06712
5	LLDLL		5.03084
6																	LLDRRR		7.91887		LLDRRR		7.7777		LLDRRR		5.92443		LLDRRR		7.80641
6																	LLDRRL		6.68666		LLDRRL		5.98237		LLDRRL		3.3679		LLDRRL		6.21025
6
6
7																	LLDRRLR		4.37719
7																	LLDRRLL		3.65268
																MLV		TLC										Graph LA+Pin ET												Graph LA+Pin gen3
										LA MLV		LA TLC				mean	std	mean	std							MLV	TLC	MLV	TLC	std MLV	std TLC	std MLV	std TLC				MLV	TLC	MLV	TLC	std MLV	std TLC	std MLV	std TLC				MLV	TLC
	%Change	std	n	SE	t-test p	corelation R	a	b	R2	mean	std	mean	std		T	162.17	47.36	181.43	51.55					T	LA	162.17	19.26			47.36	51.55				RB1	LA	12.87	3.48			7.01	6.72				RB1	LA	6.88	2.65
T	0.105249	0.076444	24	0.0156041	7.92515e-06	0.947897	1.0317	14.124	0.8985	162.166	47.3623	181.428	51.5489		R	120.53	32.35	141.17	36.57						Pin			47.8	1.64			7.1	7.09			Pin			13.27	1.24			4.41	2.94			Pin
R	0.144854	0.0839322	24	0.0171326	1.1889e-07	0.931359	1.053	14.254	0.8687	120.531	32.3483	141.171	36.5726		L	72.01	24.26	88.06	30.25					R	LA	120.53	20.64			32.35	36.57				RB2	LA	10.1	4.13			3.74	5				RB2	LA	5.93	2.26
L	0.179983	0.0843342	24	0.0172146	1.70162e-07	0.946851	1.1804	3.0592	0.8965	72.0146	24.2632	88.0643	30.2475		RMI	66.86	17	77.83	18.66						Pin			40.47	2.93			5.56	5.77			Pin			11.49	1.96			1.99	2.25			Pin
RMI	0.141211	0.0674571	24	0.0137696	3.96676e-08	0.933899	1.0251	9.2898	0.8722	66.8619	17.0011	77.8294	18.6613		RU	47.85	17.94	63.28	19.67					L	LA	72.01	16.05			24.26	30.25				RB3	LA	16.02	5.08			7.16	8.98				RB3	LA	7.11	2.63
RU	0.233123	0.216008	24	0.0440924	0.000420999	0.526593	0.5773	35.656	0.2773	47.853	17.9424	63.2824	19.6709		RM	21.76	6.51	27.3	7.14						Pin			30.79	2.99			5.42	5.99			Pin			14.31	1.99			2.95	3.33			Pin
RUA	0.220709	0.1943	24	0.0396612	0.000344569	0.825179	0.7911	6.1727	0.6809	12.8666	7.00904	16.3521	6.71993		LU	53.78	17.89	63.39	18.26					RMI	LA	66.86	10.97			17	18.66				RB4	LA	8.51	3.23			2.67	6.3				RB4	LA	5.3	1.89
RUA-gen4	0.264348	0.137691	29	0.0255686	5.21491e-08	0.729413	1.0351	2.4106	0.532	6.88019	2.11214	9.53227	2.99732		LL	47.87	12.7	62.37	15.02						Pin			30.25	2.28			3.88	4.07			Pin			10.73	1.62			1.72	3.05			Pin
RUA-gen5	0.112245	0.306811	16	0.0767028	0.124792	0.560502	0.549	3.6946	0.3142	6.0369	2.57685	7.00904	2.52409		LB4+5	21.64	9.97	28.01	9.6					RU	LA	47.85	15.43			17.94	19.67				RB5	LA	11.33	2.78			3.48	3.77				RB5	LA	5.98	1.6
RUB	0.280664	0.138576	24	0.0282866	6.97982e-07	0.802625	1.0751	3.3712	0.6442	10.099	3.73599	14.2284	5.00421		LLR	28.59	9.29	40.5	12.43						Pin			25.84	4.41			5.52	5.05			Pin			12.32	1.41			1.8	1.87			Pin
RUB-gen4	0.213195	0.277843	20	0.0621276	0.000444581	0.628534	1.3536	0.1657	0.3951	5.9315	1.39487	8.19467	3.004											RM	LA	21.76	5.54			6.51	7.14				RB6	LA	21.55	7.97			20	25				RB6	LA	6.25	2.98
RUC	0.23833	0.102268	24	0.0208754	3.8952e-08	0.951147	1.1922	2.0041	0.9047	16.0156	7.1629	21.0984	8.97842												Pin			16.75	2.02			2.52	2.54			Pin			17.26	2.46			9.04	10.22			Pin
RUC-gen4	0.257485	0.130087	41	0.0203161	1.0105e-11	0.892068	1.2653	0.7445	0.7958	7.10822	2.57362	9.73837	3.65033			MLV		TLC matched		TLC all				LU	LA	53.78	9.61			17.89	18.26				RB7	LA	9.42	2.94			3.83	5.57				RB7	LA	6.11	2.38
RUC-gen5	0.240023	0.2415	16	0.060375	0.0010744	0.676251	1.76	-1.8005	0.4573	5.54903	1.16098	7.96583	3.02156		gen3	mean	std	mean	std	mean	std				Pin			26.78	2.3			4.41	4.46			Pin			11.2	1.7			2.43	3.44			Pin
RM	0.203416	0.117016	24	0.0238858	2.15696e-07	0.853936	0.9358	6.9375	0.7292	21.7638	6.51159	27.3045	7.13594		RB1	12.87	7.01	16.35	6.72	16.6618	6.77671	0.0187115		LL	LA	47.87	14.5			12.7	15.02				RB8	LA	10.41	4.5			2.72	4.41				RB8	LA	5.81	2.68
RMA	0.225534	0.14096	24	0.0287733	0.00368595	0.679972	1.6032	-1.9051	0.4624	8.51085	2.67278	11.7394	6.30168		RB2	10.1	3.74	14.23	5	14.2284	5.00421	-0.000109025			Pin			25.53	3.63			3.99	3.74			Pin			11.8	2.25			1.45	2.1			Pin
RMA-gen4	0.237929	0.18192	20	0.0406786	0.000282807	0.605432	0.9707	2.0457	0.3665	5.29758	1.49269	7.1879	2.39319		RB3	16.02	7.16	21.1	8.98	21.0984	8.97842	-7.81262e-05		LB4+5	LA	21.64	6.37			9.97	9.6				RB9	LA	8.09	4.02			1.86	4.23				RB9	LA	4.71	2.57
RMB	0.196409	0.107792	24	0.022003	2.2791e-07	0.868331	0.9398	3.4588	0.754	11.3295	3.47875	14.1062	3.76509		RB4	8.51	2.67	11.74	6.3	11.7033	6.64142	-0.00313343			Pin			16.58	2.31			4.09	3.56			Pin			10.41	1.96			1.24	2.07			Pin
RMB-gen4	0.203601	0.180019	34	0.030873	3.78898e-06	0.72993	0.8326	2.5965	0.5328	5.98228	2.1069	7.57748	2.40333		RB5	11.33	3.48	14.11	3.77	14.1062	3.76509	-0.000267967		LLR	LA	28.59	11.91			9.29	12.43				RB10	LA	11.36	5.34			3.47	4.51				RB10	LA	6.67	2.92
RL	-0.0221091	0.360726	21	0.0787169	0.822008	0.707296	0.7602	18.227	0.5003	70.2642	33.0822	71.6446	35.5587		RB6	21.55	22.47	29.52	29.47	29.5162	29.4704	-0.000128545			Pin			19.09	3.47			2.91	3.39			Pin			12.28	2.4			1.77	1.99			Pin
RL6	0.210348	0.430812	24	0.0879392	0.00229974	0.939237	1.232	2.9618	0.8822	21.5543	22.4677	29.5162	29.4704		RB7	9.42	3.83	12.36	5.57	12.3615	5.57371	0.000121626													LB1	LA	8.26	2.97			2.13	3.74				LB1	LA	6.88	1.17
RL6-gen4	0.29413	0.206483	26	0.0404946	1.16393e-05	0.422774	0.5924	5.5231	0.1787	6.25176	2.08634	9.22659	2.9234		RB8	10.41	2.72	14.91	4.41	14.9059	4.40614	-0.00027257														Pin			10.54	1.48			1.34	1.81			Pin
RL6-gen5	0.150907	0.232831	6	0.0950527	0.067196	0.663807	0.8041	1.7949	0.4406	4.40176	1.05755	5.33423	1.281		RB9	8.09	1.86	12.11	4.23	11.903	4.2143	-0.0173922													LB2	LA	5.8	2.06			2.07	2.55				LB2	LA
RLA	0.202454	0.153149	23	0.0319337	0.000102369	0.862898	1.2557	0.5302	0.7446	9.42243	3.83032	12.3615	5.57371		RB10	11.36	3.47	16.7	4.51	16.0567	5.90399	-0.0400656														Pin			8.78	1.43			1.45	1.53			Pin
RLA-gen4	0.249688	0.11966	12	0.034543	0.00133524	0.925649	2.0789	-4.2234	0.8568	6.11348	1.40346	8.4857	3.15196		LB1	8.26	2.13	11.23	3.74	11.1359	3.47119	-0.00844936													LB3	LA	15.03	2.27			9.31	5.84				LB3	LA	2.5	8.07
RLB	0.286131	0.115362	24	0.0235482	3.08736e-08	0.813703	1.316	1.2083	0.6621	10.4086	2.72441	14.9059	4.40614		LB2	5.8	2.07	7.86	2.55	7.71214	2.95376	-0.0191719														Pin			14.03	0.96			3.97	2.48			Pin
RLB-gen4	0.295198	0.131661	36	0.0219436	4.87576e-08	0.949116	1.4494	0.0633	0.9008	5.81254	3.5254	8.48821	5.3838		LB3	15.03	9.31	17.3	5.84	17.0313	6.77609	-0.0157755													LB4	LA	9.23	3.69			2.67	3.82				LB4	LA	6.66	2.64
RLB-gen5	0.272072	0.178701	4	0.0893507	0.0796043	-0.592969	-0.5443	13.347	0.3516						LB4	9.23	2.67	12.92	3.82	11.2605	4.1443	-0.147371														Pin			11.19	1.9			1.47	2.01			Pin
RLC	0.296027	0.132759	19	0.0304569	1.54897e-05	0.784493	1.7826	-2.3048	0.6152	8.08601	1.86135	12.1096	4.2296		LB5	9.14	3.35	11.93	3.86	11.4992	4.46491	-0.0374615													LB5	LA	9.14	2.79			3.35	3.86				LB5	LA
RLC-gen4	0.341452	0.144698	16	0.0361744	8.3559e-06	0.801877	1.0895	2.1415	0.643	4.7124	1.90041	7.27542	2.58197		LB6	13.26	3.65	23.3	8.55	23.297	8.55407	-0.000128414														Pin			11.16	1.57			1.85	2.01			Pin
RLD	0.314893	0.122659	22	0.026151	2.48699e-08	0.764418	0.9929	5.4137	0.5843	11.3631	3.4691	16.6959	4.50591		LB8	13.45	3.43	16.95	4.44	16.9534	4.44485	0.000202516													LB6	LA	13.26	10.04			3.65	8.55				LB6	LA	6.75	8.79
RLD-gen4	0.283697	0.156096	32	0.0275942	7.2243e-10	0.931998	1.3122	0.8371	0.8686	6.67024	3.1589	9.58969	4.44749		LB9	12.47	4.68	18.15	8.03	16.3036	5.74809	-0.11325														Pin			13.33	4.06			1.77	3.12			Pin
RLD-gen5	0.252498	0.23542	12	0.06796	0.0212229	0.230987	0.469	5.8483	0.0534	5.99261	1.6817	8.65902	3.41473		LB10	14.25	6.93	18.56	5.7	18.3254	5.51865	-0.0128001													LB8	LA	13.45	3.5			3.43	4.44				LB8	LA	7.55	2.43
LU	0.152507	0.105139	24	0.0214614	1.91168e-06	0.915104	0.9337	13.179	0.8374	53.779	17.8918	63.3918	18.2551																							Pin			13.63	1.3			1.66	1.82			Pin
LUC	0.161516	0.244134	21	0.0532743	0.0995986	0.776835	0.4873	9.9775	0.6035	15.0306	9.313	17.302	5.84205																						LB9	LA	12.47	5.68			4.68	8.03				LB9	LA	7.05	4.98
LUC-gen4	0.273796	0.163776	24	0.0334306	1.55275e-06	0.873958	1.2219	1.2563	0.7638	2.49888	3.15353	10.5656	4.4091			MLV		TLC matched		TLC all																Pin			13.1	2.3			2.23	3.09			Pin
LUC-gen5	0.21939	0.209171	14	0.0559033	0.00250786	0.594319	1.0945	1.7797	0.3532	6.42761	1.61235	8.81495	2.96942		gen4	mean	std	mean	std	mean	std														LB10	LA	14.25	4.31			6.93	5.7				LB10	LA	7.87	3.9
LUA	0.243275	0.138625	14	0.037049	0.000424396	0.80934	1.424	-0.5278	0.655	8.26027	2.12538	11.2346	3.73945		RB1	6.88	2.11	9.53	3	8.74312	3.01716	-0.09														Pin			13.82	1.65			3.29	2.45			Pin
LUA-gen4	0.110542	0.135129	8	0.0477752	0.0989516	0.922752	1.6669	-3.4237	0.8515	6.88325	1.79993	8.04999	3.25147		RB2	5.93	1.39	8.19	3	7.83785	2.78581	-0.0449295
LUB	0.26017	0.115005	14	0.0307363	7.12598e-05	0.850676	1.0505	1.763	0.7237	5.80332	2.0676	7.85913	2.55316		RB3	7.11	2.57	9.74	3.65	9.44368	3.53344	-0.0313776
LUL	0.2351	0.142593	23	0.0297327	1.49829e-06	0.885681	0.8527	9.5585	0.7844	21.6415	9.96946	28.0133	9.59874		RB4	5.3	1.49	7.19	2.39	6.81624	2.29133	-0.0548333
LUD	0.262201	0.169316	14	0.0452516	5.41657e-05	0.795473	1.1405	2.3889	0.6328	9.23237	2.6652	12.9181	3.82109		RB5	5.98	2.11	7.58	2.4	7.66273	2.3299	0.0107963
LUD-gen4	0.261532	0.161085	8	0.0569521	0.00777791	0.599421	0.8691	3.5128	0.3593	6.65562	1.73459	9.29699	2.51489		RB6	6.25	2.09	9.23	2.92	8.7727	3.38953	-0.0521271
LUE	0.217405	0.176235	14	0.0471009	0.000408734	0.81921	0.9429	3.3171	0.6711	9.13776	3.35244	11.933	3.85855		RB7	6.11	1.4	8.49	3.15	7.60768	2.70553	-0.115978
LL	0.228713	0.114567	24	0.0233858	1.93201e-08	0.825606	0.9767	15.618	0.6816	47.87	12.6992	62.3726	15.0233		RB8	5.81	3.53	8.49	5.38	8.30037	4.95437	-0.0228461
LL6	0.40003	0.161525	24	0.0329711	1.82987e-07	0.666172	1.5603	2.6028	0.4438	13.2627	3.65211	23.297	8.55407		RB9	4.71	1.9	7.28	2.58	6.60829	2.25264	-0.101646
LL6-gen4	0.449567	0.192322	15	0.0496574	0.0134068	0.525201	5.1466	-19.172	0.2758	6.74569	1.29373	15.5449	12.6776		RB10	6.67	3.16	9.59	4.45	9.44167	4.53684	-0.0157101
LLR	0.288909	0.117797	24	0.0240452	9.54172e-09	0.848569	1.1352	8.05	0.7201	28.5877	9.29309	40.5031	12.4323		LB1	6.88	1.8	8.05	3.25	7.47922	2.61235	-0.0763157
LLB	0.19086	0.14248	24	0.0290837	1.29938e-05	0.716273	0.9273	4.4832	0.513	13.4478	3.43331	16.9534	4.44485		LB2					6.85993	1.84565
LLB-gen4	0.219114	0.138521	20	0.0309742	3.99218e-05	0.695458	0.975	3.2142	0.1662	7.54705	1.5433	9.9789	2.79498		LB3	2.5	3.15	10.57	4.41	9.42243	4.20573	-0.121791
LLC	0.278111	0.167063	20	0.0373564	7.48399e-06	0.917808	1.5752	-1.4946	0.8424	12.4726	4.68059	18.1529	8.03337		LB4	6.66	1.73	9.3	2.51	7.56137	2.22711	-0.229937
LLC-gen4	0.402268	0.0829257	10	0.0262234	0.000202508	0.95924	1.8039	-0.6781	0.9201	7.04608	2.72709	12.0326	5.12856		LB5					7.80153	1.46824
LLD	0.213932	0.313063	22	0.0667452	0.00401342	0.523875	0.4303	12.429	0.2704	14.2527	6.93493	18.5615	5.69593		LB6	6.75	1.29	15.54	12.68	12.0853	8.1064	-0.285861
LLD-gen4	0.329526	0.13698	14	0.0366096	4.42348e-05	0.888257	1.1534	2.6967	0.789	7.86655	3.95029	11.7697	5.12926		LB8	7.55	1.54	9.98	2.79	9.61851	3.324	-0.0375827
LLD-gen5	0.340541	0.111788	6	0.0456373	0.00231786	0.939303	1.2404	1.8516	0.8823	6.43139	2.84631	9.82885	3.75857		LB9	7.05	2.73	12.03	5.13	9.33382	4.1564	-0.288861
															LB10	7.87	3.95	11.77	5.13	10.5934	5.62049	-0.111071
																MLV		TLC matched		TLC all
															gen5	mean	std	mean	std	mean	std
															RB1	6.04	2.58	7.01	2.52	6.5375	2.03282	-0.0722746
															RB2					6.22157	2.03918
															RB3	5.55	1.16	7.97	3.02	6.97609	2.62893	-0.142473
															RB4
															RB5					5.95089	1.4387
															RB6	4.4	1.06	5.33	1.28	6.28558	2.29168	0.152028
															RB7
															RB8					7.54129	1.72545
															RB9					4.99327	1.02372
															RB10	5.99	1.68	8.66	3.41	8.12247	3.81227	-0.0661778
															LB1
															LB2
															LB3	6.43	1.61	8.81	2.97	7.68994	2.85522	-0.145652
															LB4					5.75554	1.36509
															LB5
															LB6					6.8287	2.22567
															LB8					7.50442	1.69953
															LB9					9.29978	3.83066
															LB10	6.43	2.85	9.83	3.76	7.98478	2.97951	-0.231092
[truncated: 126 more columns]

## Sheet: LA-Pin
Pin	MLV		TLC				LA theoretical			LA measured
	mean	std	mean	std	% change		MLV	TLC	% change	MLV	TLC	% change
T	47.8	7.1	49.44	7.09	0.0331715		181.914	194.611	0.0652427	162.17	181.43	0.106157
R	40.47	5.56	43.4	5.77	0.0675115		130.4	149.965	0.130465	120.53	141.17	0.146207
L	30.79	5.42	33.78	5.99	0.0885139		75.4796	90.851	0.169193	72.01	88.06	0.182262
RMI	30.25	3.88	32.53	4.07	0.0700891		72.8553	84.2517	0.135266	66.86	77.83	0.140948
RU	25.84	5.52	30.25	5.05	0.145785		53.1613	72.8553	0.270317	47.85	63.28	0.243837
RM	16.75	2.52	18.77	2.54	0.107619		22.3378	28.0504	0.203655	21.76	27.3	0.20293
LU	26.78	4.41	29.08	4.46	0.0790922		57.0994	67.3285	0.151929	53.78	63.39	0.151601
LL	25.53	3.99	29.16	3.74	0.124486		51.8934	67.6995	0.233475	47.87	62.37	0.232484
LB4+5	16.58	4.09	18.89	3.56	0.122287		21.8867	28.4102	0.22962	21.64	28.01	0.227419
LLR	19.09	2.91	22.56	3.39	0.153812		29.015	40.5218	0.283966	28.59	40.5	0.294074
Pin	MLV		TLC matched				LA theoretical			LA measured
gen3	mean	std	mean	std			MLV	TLC		MLV	TLC
RB1	13.27	4.41	14.51	2.94	0.0854583		14.0201	16.7627	0.163613	12.87	16.35	0.212844
RB2	11.49	1.99	13.45	2.25	0.145725		10.5112	14.4031	0.270214	10.1	14.23	0.290232
RB3	14.31	2.95	16.3	3.33	0.122086		16.3038	21.1537	0.229267	16.02	21.1	0.240758
RB4	10.73	1.72	12.35	3.05	0.131174		9.16663	12.1435	0.245142	8.51	11.74	0.275128
RB5	12.32	1.8	13.73	1.87	0.102695		12.0846	15.009	0.194843	11.33	14.11	0.197023
RB6	17.26	9.04	19.72	10.22	0.124746		23.7188	30.9617	0.233931	21.55	29.52	0.269986
RB7	11.2	2.43	12.9	3.44	0.131783		9.98726	13.2492	0.246199	9.42	12.36	0.237864
RB8	11.8	1.45	14.05	2.1	0.160142		11.086	15.7168	0.294639	10.41	14.91	0.301811
RB9	10.41	1.24	12.37	2.07	0.158448		8.62803	12.1829	0.29179	8.09	12.11	0.331957
RB10	12.28	1.77	14.68	1.99	0.163488		12.0062	17.1578	0.300247	11.36	16.7	0.31976
LB1	10.54	1.34	12.02	1.81	0.123128		8.84487	11.5032	0.231096	8.26	11.23	0.26447
LB2	8.78	1.45	10.21	1.53	0.140059		6.13761	8.29969	0.260501	5.8	7.86	0.262087
LB3	14.03	3.97	14.99	2.48	0.0640427		15.672	17.8901	0.123984	15.03	17.3	0.131214
LB4	11.19	1.47	13.09	2.01	0.145149		9.96943	13.6424	0.26923	9.23	12.92	0.285604
LB5	11.16	1.85	12.73	2.01	0.123331		9.91605	12.9023	0.231451	9.14	11.93	0.233864
LB6	13.33	1.77	17.39	3.12	0.233468		14.1472	24.0774	0.412428	13.26	23.3	0.430901
LB8	13.63	1.66	14.93	1.82	0.087073		14.7912	17.7472	0.166564	13.45	16.95	0.20649
LB9	13.1	2.23	15.4	3.09	0.149351		13.6632	18.8822	0.276396	12.47	18.15	0.312948
LB10	13.82	3.29	15.47	2.45	0.106658		15.2064	19.0542	0.20194	14.25	18.56	0.23222
Pin	MLV		TLC matched				LA theoretical			LA measured
gen4	mean	std	mean	std			MLV	TLC		MLV	TLC
RB1	9.61	1.38	11.21	1.72	0.14273		7.35287	10.0051	0.265088	6.88	9.53	0.278069
RB2	9.05	1.1	10.37	1.78	0.12729		6.5209	8.56186	0.238378	5.93	8.19	0.275946
RB3	9.71	1.56	11.19	1.91	0.132261		7.5067	9.96943	0.247029	7.11	9.74	0.270021
RB4	8.61	1.17	9.55	1.81	0.0984293		5.90224	7.26135	0.18717	5.3	7.19	0.262865
RB5	9.02	1.61	9.99	1.75	0.0970971		6.47774	7.94587	0.184766	5.98	7.58	0.211082
RB6	9.2	1.52	10.92	1.76	0.157509		6.73885	9.49414	0.290209	6.25	9.23	0.32286
RB7	9.2	1.01	10.59	1.77	0.131256		6.73885	8.92899	0.245284	6.11	8.49	0.28033
RB8	8.77	2.27	10.46	2.8	0.161568		6.12364	8.71111	0.297032	5.81	8.49	0.315665
RB9	7.9	1.55	9.58	1.71	0.175365		4.96895	7.30704	0.319978	4.71	7.28	0.353022
RB10	9.31	2.25	11.08	2.58	0.159747		6.90096	9.77439	0.293975	6.67	9.59	0.304484
LB1	9.79	1.28	10.26	1.82	0.045809		7.6309	8.38118	0.0895195	6.88	8.05	0.145342
LB2
LB3	14.03	3.97	14.99	2.48			15.672	17.8901	0.123984	2.5	10.57
LB4	9.43	1.2	11.08	1.59	0.148917		7.08001	9.77439	0.275658	6.66	9.3	0.283871
LB5
LB6	9.54	0.81	14.28	5.73	0.331933		7.24615	16.2355	0.553686	6.75	15.54	0.565637
LB8	10.14	0.94	11.54	1.46	0.121317		8.18627	10.6028	0.227916	7.55	9.98	0.243487
LB9	9.75	1.91	12.59	2.71	0.225576		7.56867	12.6201	0.400267	7.05	12.03	0.413965
LB10	10.25	2.56	12.38	2.81	0.172052		8.36485	12.2026	0.314502	7.87	11.77	0.331351
Pin	MLV		TLC matched				LA theoretical			LA measured
gen5	mean	std	mean	std			MLV	TLC		MLV	TLC
RB1	8.99	1.84	9.71	1.83	0.0741504		6.43472	7.5067	0.142802	6.04	7.01	0.138374
RB2
RB3	8.71	0.84	10.24	1.85	0.149414		6.04014	8.34854	0.276504	5.55	7.97	0.303639
RB4
RB5
RB6	7.75	0.9	8.44	0.97	0.0817536		4.78205	5.67146	0.156823	4.4	5.33	0.174484
RB7
RB8
RB9
RB10	8.94	1.19	10.78	2.26	0.170686		6.36334	9.25226	0.312239	5.99	8.66	0.308314
LB1
LB2
LB3	9.44	1.2	10.84	1.87	0.129151		7.09503	9.35554	0.241623	6.43	8.81	0.270148
LB4
LB5
LB6
LB8
LB9
LB10	9.45	2.11	11.66	2.54	0.189537		7.11007	10.8245	0.34315	6.43	9.83	0.34588
									0	0
									1	1

## Sheet: LA-Pin v2
Pin	MLV		TLC				LA measured
	mean	std	mean	std	% change		MLV	TLC	% change
T	47.8	7.1	49.44	7.09	0.0331715		162.17	181.43	0.106157
R	40.47	5.56	43.4	5.77	0.0675115		120.53	141.17	0.146207
L	30.79	5.42	33.78	5.99	0.0885139		72.01	88.06	0.182262
RMI	30.25	3.88	32.53	4.07	0.0700891		66.86	77.83	0.140948
RU	25.84	5.52	30.25	5.05	0.145785		47.85	63.28	0.243837
RM	16.75	2.52	18.77	2.54	0.107619		21.76	27.3	0.20293
LU	26.78	4.41	29.08	4.46	0.0790922		53.78	63.39	0.151601
LL	25.53	3.99	29.16	3.74	0.124486		47.87	62.37	0.232484
LB4+5	16.58	4.09	18.89	3.56	0.122287		21.64	28.01	0.227419
LLR	19.09	2.91	22.56	3.39	0.153812		28.59	40.5	0.294074
RB1	13.27	4.41	14.51	2.94	0.0854583		12.87	16.35	0.212844
RB2	11.49	1.99	13.45	2.25	0.145725		10.1	14.23	0.290232
RB3	14.31	2.95	16.3	3.33	0.122086		16.02	21.1	0.240758
RB4	10.73	1.72	12.35	3.05	0.131174		8.51	11.74	0.275128
RB5	12.32	1.8	13.73	1.87	0.102695		11.33	14.11	0.197023
RB6	17.26	9.04	19.72	10.22	0.124746		21.55	29.52	0.269986
RB7	11.2	2.43	12.9	3.44	0.131783		9.42	12.36	0.237864
RB8	11.8	1.45	14.05	2.1	0.160142		10.41	14.91	0.301811
RB9	10.41	1.24	12.37	2.07	0.158448		8.09	12.11	0.331957
RB10	12.28	1.77	14.68	1.99	0.163488		11.36	16.7	0.31976
LB1	10.54	1.34	12.02	1.81	0.123128		8.26	11.23	0.26447
LB2	8.78	1.45	10.21	1.53	0.140059		5.8	7.86	0.262087
LB3	14.03	3.97	14.99	2.48	0.0640427		15.03	17.3	0.131214
LB4	11.19	1.47	13.09	2.01	0.145149		9.23	12.92	0.285604
LB5	11.16	1.85	12.73	2.01	0.123331		9.14	11.93	0.233864
LB6	13.33	1.77	17.39	3.12	0.233468		13.26	23.3	0.430901
LB8	13.63	1.66	14.93	1.82	0.087073		13.45	16.95	0.20649
LB9	13.1	2.23	15.4	3.09	0.149351		12.47	18.15	0.312948
LB10	13.82	3.29	15.47	2.45	0.106658		14.25	18.56	0.23222
RB1	9.61	1.38	11.21	1.72	0.14273		6.88	9.53	0.278069
RB2	9.05	1.1	10.37	1.78	0.12729		5.93	8.19	0.275946
RB3	9.71	1.56	11.19	1.91	0.132261		7.11	9.74	0.270021
RB4	8.61	1.17	9.55	1.81	0.0984293		5.3	7.19	0.262865
RB5	9.02	1.61	9.99	1.75	0.0970971		5.98	7.58	0.211082
RB6	9.2	1.52	10.92	1.76	0.157509		6.25	9.23	0.32286
RB7	9.2	1.01	10.59	1.77	0.131256		6.11	8.49	0.28033
RB8	8.77	2.27	10.46	2.8	0.161568		5.81	8.49	0.315665
RB9	7.9	1.55	9.58	1.71	0.175365		4.71	7.28	0.353022
RB10	9.31	2.25	11.08	2.58	0.159747		6.67	9.59	0.304484
LB1	9.79	1.28	10.26	1.82	0.045809		6.88	8.05	0.145342
LB2
LB3	14.03	3.97	14.99	2.48			2.5	10.57
LB4	9.43	1.2	11.08	1.59	0.148917		6.66	9.3	0.283871
LB5
LB6	9.54	0.81	14.28	5.73	0.331933		6.75	15.54	0.565637
LB8	10.14	0.94	11.54	1.46	0.121317		7.55	9.98	0.243487
LB9	9.75	1.91	12.59	2.71	0.225576		7.05	12.03	0.413965
LB10	10.25	2.56	12.38	2.81	0.172052		7.87	11.77	0.331351
RB1	8.99	1.84	9.71	1.83	0.0741504		6.04	7.01	0.138374
RB2
RB3	8.71	0.84	10.24	1.85	0.149414		5.55	7.97	0.303639
RB4
RB5
RB6	7.75	0.9	8.44	0.97	0.0817536		4.4	5.33	0.174484
RB7
RB8
RB9
RB10	8.94	1.19	10.78	2.26	0.170686		5.99	8.66	0.308314
LB1
LB2
LB3	9.44	1.2	10.84	1.87	0.129151		6.43	8.81	0.270148
LB4
LB5
LB6
LB8
LB9
LB10	9.45	2.11	11.66	2.54	0.189537		6.43	9.83	0.34588

## Sheet: LA liter.
Pin	MLV		TLC				LA measured
	mean	std	mean	std	% change		MLV	TLC	% change
T	47.8	7.1	49.44	7.09	0.0331715		162.17	181.43	0.106157
R	40.47	5.56	43.4	5.77	0.0675115		120.53	141.17	0.146207
L	30.79	5.42	33.78	5.99	0.0885139		72.01	88.06	0.182262
RMI	30.25	3.88	32.53	4.07	0.0700891		66.86	77.83	0.140948
RU	25.84	5.52	30.25	5.05	0.145785		47.85	63.28	0.243837
RM	16.75	2.52	18.77	2.54	0.107619		21.76	27.3	0.20293
LU	26.78	4.41	29.08	4.46	0.0790922		53.78	63.39	0.151601
LL	25.53	3.99	29.16	3.74	0.124486		47.87	62.37	0.232484
LB4+5	16.58	4.09	18.89	3.56	0.122287		21.64	28.01	0.227419
LLR	19.09	2.91	22.56	3.39	0.153812		28.59	40.5	0.294074
RB1	13.27	4.41	14.51	2.94	0.0854583		12.87	16.35	0.212844
RB2	11.49	1.99	13.45	2.25	0.145725		10.1	14.23	0.290232
RB3	14.31	2.95	16.3	3.33	0.122086		16.02	21.1	0.240758
RB4	10.73	1.72	12.35	3.05	0.131174		8.51	11.74	0.275128
RB5	12.32	1.8	13.73	1.87	0.102695		11.33	14.11	0.197023
RB6	17.26	9.04	19.72	10.22	0.124746		21.55	29.52	0.269986
RB7	11.2	2.43	12.9	3.44	0.131783		9.42	12.36	0.237864
RB8	11.8	1.45	14.05	2.1	0.160142		10.41	14.91	0.301811
RB9	10.41	1.24	12.37	2.07	0.158448		8.09	12.11	0.331957
RB10	12.28	1.77	14.68	1.99	0.163488		11.36	16.7	0.31976
LB1	10.54	1.34	12.02	1.81	0.123128		8.26	11.23	0.26447
LB2	8.78	1.45	10.21	1.53	0.140059		5.8	7.86	0.262087
LB3	14.03	3.97	14.99	2.48	0.0640427		15.03	17.3	0.131214
LB4	11.19	1.47	13.09	2.01	0.145149		9.23	12.92	0.285604
LB5	11.16	1.85	12.73	2.01	0.123331		9.14	11.93	0.233864
LB6	13.33	1.77	17.39	3.12	0.233468		13.26	23.3	0.430901
LB8	13.63	1.66	14.93	1.82	0.087073		13.45	16.95	0.20649
LB9	13.1	2.23	15.4	3.09	0.149351		12.47	18.15	0.312948
LB10	13.82	3.29	15.47	2.45	0.106658		14.25	18.56	0.23222
RB1	9.61	1.38	11.21	1.72	0.14273		6.88	9.53	0.278069
RB2	9.05	1.1	10.37	1.78	0.12729		5.93	8.19	0.275946
RB3	9.71	1.56	11.19	1.91	0.132261		7.11	9.74	0.270021
RB4	8.61	1.17	9.55	1.81	0.0984293		5.3	7.19	0.262865
RB5	9.02	1.61	9.99	1.75	0.0970971		5.98	7.58	0.211082
RB6	9.2	1.52	10.92	1.76	0.157509		6.25	9.23	0.32286
RB7	9.2	1.01	10.59	1.77	0.131256		6.11	8.49	0.28033
RB8	8.77	2.27	10.46	2.8	0.161568		5.81	8.49	0.315665
RB9	7.9	1.55	9.58	1.71	0.175365		4.71	7.28	0.353022
RB10	9.31	2.25	11.08	2.58	0.159747		6.67	9.59	0.304484
LB1	9.79	1.28	10.26	1.82	0.045809		6.88	8.05	0.145342
LB2
LB3	14.03	3.97	14.99	2.48			2.5	10.57
LB4	9.43	1.2	11.08	1.59	0.148917		6.66	9.3	0.283871
LB5
LB6	9.54	0.81	14.28	5.73	0.331933		6.75	15.54	0.565637
LB8	10.14	0.94	11.54	1.46	0.121317		7.55	9.98	0.243487
LB9	9.75	1.91	12.59	2.71	0.225576		7.05	12.03	0.413965
LB10	10.25	2.56	12.38	2.81	0.172052		7.87	11.77	0.331351
RB1	8.99	1.84	9.71	1.83	0.0741504		6.04	7.01	0.138374
RB2
RB3	8.71	0.84	10.24	1.85	0.149414		5.55	7.97	0.303639
RB4
RB5
RB6	7.75	0.9	8.44	0.97	0.0817536		4.4	5.33	0.174484
RB7
RB8
RB9
RB10	8.94	1.19	10.78	2.26	0.170686		5.99	8.66	0.308314
LB1
LB2
LB3	9.44	1.2	10.84	1.87	0.129151		6.43	8.81	0.270148
LB4
LB5
LB6
LB8
LB9
LB10	9.45	2.11	11.66	2.54	0.189537		6.43	9.83	0.34588

## Sheet: TotalArea
		h133MLV	h133TLC			h135MLV	h135TLC			h137MLV	h137TLC			h141MLV	h141TLC			h147MLV	h147TLC			h148MLV	h148TLC			h149MLV	h149TLC			h151MLV	h151TLC			h153MLV	h153TLC			h154MLV	h154TLC			h156MLV	h156TLC			h160MLV	h160TLC
0	T	191.717	206.727			216.541	283.474			290.523	290.498			275.559	306.121			398.537	439.085			370.005	366.944			354.138	395.473			320.703	332.916			303.783	323.506			417.44	426.91			173.132	186.227			189.867	202.117
1	R	185.147	204.968			210.298	221.948			289.339	288.344			175.6	205.548			282.556	273.812			312.752	339.175			296.73	323.047			231.38	316.71			187.623	198.268			297.437	343.971			142.745	144.274			123.21	140.658
1	L	130.261	161.151			131.25	141.802			143.209	134.03			114	133.391			189.819	251.193			170.037	193.874			124.087	161.941			159.717	192.88			143.183	151.989			171.348	193.602			82.5698	100.86			87.7867	113.564
2	RMI	123.929	143.713			132.819	135.91			145.435	160.265			125.475	125.571			126.165	161.054			156.8	176.431			165.733	173.947			146.07	159.56			145.189	152.924			130.756	166.234			83.311	95.5688			87.2046	103.795
2	RU	92.0567	107.27		RU	78.7416	127.268		RU	128.329	156.252		RU	56.6234	82.5261		RU	81.9143	121.579		RU	93.8824	158.507		RU	132.964	148.917		RU	129.106	133.455		RU	119.228	110.488		RU	96.4866	127.901		RU	62.9508	80.2139		RU	59.0438	88.3391		RU
					RUR	46.3592	93.9583										RUR		170.251						RUR		156.778		RUR	128.024	179.445		RUR	66.5886	82.6358		RUR	52.1077	67.8519
3	RUA	28.8198	47.5872		RUA	22.9797	26.2201		RUA	42.9879	41.9442		RUA	26.7016	36.6456		RUA	34.6577	46.9909		RUA	29.0562	39.9782		RUA	39.3787	47.1029		RUA	59.1364	68.599		RUA	34.5554	42.5411		RUA	27.0233	30.6457		RUA	34.246	37.199		RUA	34.6953	42.2137		RUA
4	RUAR		31.9793						RUAR	32.2473	29.8083		RUAR	18.2916	19.5106		RUAR	21.8208	32.3488		RUAR	15.764	28.8776		RUAR	24.281	26.5075		RUAR	30.8464	39.8254		RUAR	32.0906	35.2444		RUAR	21.0597	22.9971		RUAR	15.4643	18.5008		RUAR		26.5631		RUAR
4	RUAL		32.3539						RUAL	22.2662	25.0807		RUAL	14.1391	17.3651		RUA9R	13.6887	27.3621		RUAL	16.645	22.9922		RUAL	18.7659	22.3823		RUAL	24.5148	27.2765		RUAL	25.7811	31.9571		RUAL	17.4829	20.2914		RUAL	15.2693	18.1329		RUAL		21.5457		RUAL
4																	RUA9L	15.3319	19.0172
5	RUARR		19.3357						RUARR	20.0469	20.7444		RUARR		14.5934		RUARR		22.376						RUARR		18.6079		RUARR		27.9154		RUARR	21.837	25.803		RUARR		18.7992						RUARR		20.6661
5	RUARL		19.3197						RUARL	13.9437	13.3117		RUARL		10.7662		RUARL		19.9136						RUARL		16.8429		RUARL		17.6028		RUARL	10.3324	17.9733		RUARL		14.9206						RUARL		15.5249
5
5	RUALR		18.728																		RUALR		22.4962		RUALR		16.5781						RUALR	13.4861	15.3237
5	RUALL		18.7121																		RUALL		19.6844		RUALL		14.8536						RUALL	10.5294	11.6203
6																													RUARRR		17.766
6																													RUARRL		8.55093
6
6
3	RUB	35.8857	43.4055		RUB	21.0085	25.4168		RUB	34.7365	40.6634		RUB	21.8206	32.6353		RUB	49.1435	66.3195		RUB	31.0771	45.2068		RUB	32.3222	31.7374		RUB	25.9439	29.8494		RUB	29.2072	38.584		RUB	25.6704	28.1531		RUB	28.2925	40.3385		RUB	23.2571	36.079		RUB
4	RUBR		24.6005						RUBR	19.6907	19.6597		RUBR	15.592	21.8909		RUBR	24.5854	35.8605		RUBR	19.7477	30.5969		RUBR	22.4057			RUBR		20.6272		RUBR	13.2531	22.4102		RUBR	15.575	22.282		RUBR		21.3844		RUBR		19.2823		RUBR
4	RUBL		24.6184						RUBL	16.5036	17.2355		RUBL	15.6674	19.4067		RUBL	25.6463	38.646		RUBL	23.2058	30.2303		RUBL	16.316			RUBL		14.6553		RUBL	16.4138	15.4979		RUBL	19.7172	13.5258		RUBL		19.3129		RUBL		17.2609		RUBL
5	RUBRR		15.6081										RUBRR		17.4126		RUBRR		26.5024
5	RUBRL		15.4758										RUBRL		12.4275		RUBRL		22.5937
5																	RUBLR		23.2244		RUBLR		17.6288																		RUBLR		13.6168
5																	RUBLL		22.4793		RUBLL		16.3803																		RUBLL		9.90305
6													RUBRRR		12.1417						RUBLRR		13.8245
6													RUBRRL		11.7803						RUBLRL		14.5037
3	RUC	37.913	48.6457		RUC	36.7215	45.4423		RUC	42.9249	43.7328		RUC	36.5888	44.7208		RUC	61.5658	82.2719		RUC	58.7595	76.7488		RUC	82.5429	95.5523		RUC	47.1819	57.5		RUC	33.0207	44.6638		RUC	48.2358	50.3832		RUC	27.9656	37.0338		RUC	44.2483	51.3843		RUC
4	RUCR	20.9578	25.5651		RUCR		25.225		RUCR	26.0791	28.973		RUCR	20.6683	25.8427		RUCR	42.368	56.6858		RUCR	31.4705	37.5309		RUCR	35.2156	36.2031		RUCR	34.066	42.7347		RUCR	18.5874	21.8843		RUCR	27.4115	30.653		RUCR	21.2619	25.5453		RUCR	21.2403	26.912		RUCR
4	RUCL	17.2089	27.9183		RUCL		16.2934		RUCL	20.5306	21.4213		RUCL	16.4603	20.9856		RUCL	27.5992	40.569		RUCL	16.8207	28.9078		RUCL	23.9594	25.325		RUCL	14.0592	15.5378		RUCL	17.4965	20.9044		RUCL	16.453	19.0673		RUCL	12.9894	16.4314		RUCL	15.9081	22.1309		RUCL
4
5	RUCRR		19.4679		RUCRR		20.5989		RUCRR	15.5194			RUCRR		22.1619		RUCRR	26.2139	37.1985		RUCRR		30.301		RUCRR	25.0905	28.8416		RUCRR		28.045		RUCRR		20.7598										RUCRR		26.2186
5	RUCRL		13.952		RUCRL		18.7036		RUCRL	11.1428			RUCRL		15.1608		RUCRL	19.8573	31.4454		RUCRL		18.0883		RUCRL	16.1527	15.6642		RUCRL		18.4091		RUCRL		13.4628										RUCRL		12.2858
5	RUCLR		29.5906						RUCLR	16.6032							RUCLR	21.6291	27.9845		RUCLR		17.4249		RUCLR	15.1128	17.7188																		RUCLR		14.4915
5	RUCLL		16.5602						RUCLL	11.3078							RUCLL	18.2547	28.7375		RUCLL		18.6198		RUCLL	15.8697	14.7745																		RUCLL		16.7358
6	RUCLRR		22.7682														RUCRRR	17.1857	23.9036		RUCRRR		22.7411										RUCRRR		15.7032										RUCRRR		16.5826
6	RUCLRL		18.3526														RUCRRL	16.3656	23.6959		RUCRRL		20.5481										RUCRRL		14.8499										RUCRRL		18.2629
6																	RUCRLR		25.2781
6																	RUCRLL		13.3878
2	RM	48.6621	57.3981		RM	47.5502	52.068		RM	65.1853	75.0147		RM	43.0795	53.2203		RM	55.1278	82.2017		RM	57.6515	71.085		RM	92.4148	85.2395		RM	63.6924	75.5183		RM	57.8858	65.6926		RM	51.9608	57.1099		RM	46.8896	51.5051		RM	50.5586	55.3083		RM
3	RMA	23.2346	29.3867		RMA	14.9117	13.2851		RMA	38.9346	44.3722		RMA	25.3858	28.0205		RMA	36.8902	48.8925		RMA	29.0614	32.303		RMA	37.1734	40.3024		RMA	27.7467	35.7421		RMA	27.4274	28.9499		RMA	19.1462	21.1488		RMA	17.7213	21.738		RMA	25.4697	31.5175		RMA
4	RMAR	12.2953	21.743						RMAR	26.0438	29.3737		RMAR	15.1163	17.5717		RMAR	18.5467	33.1186		RMAR	15.142	20.0306		RMAR	22.1913	23.1217		RMAR		14.3886		RMAR	14.3892	19.099						RMAR		11.9041		RMAR	15.6858	18.6775
4	RMAL	13.2765	18.3739						RMAL	19.5777	20.3004		RMAL	13.3173	18.7581		RMAL	22.0806	35.3706		RMAL	17.795	22.179		RMAL	19.5086	17.5243		RMAL		13.5904		RMAL	17.1299	15.9319						RMAL		10.2212		RMAL	8.5053	11.3466
5																	RMARR		26.6092						RMARR	14.6275	16.0267
5																	RMARL		24.9142						RMARL	12.2294	13.9602
3
3
3	RMB	28.4501	33.4323		RMB	30.3024	34.8077		RMB	33.9958	40.4953		RMB	23.2347	27.5868		RMB	32.0337	43.6367		RMB	35.5003	36.1471		RMB	50.6112	56.3085		RMB	38.0782	40.9512		RMB	30.3452	31.2436		RMB	24.536	27.1433		RMB	35.1683	39.1842		RMB	42.2591	45.875		RMB
4	RMBR	22.9509	32.47		RMBR	16.7672	22.4149		RMBR	21.3702	20.8975		RMBR	14.841	18.2181		RMBR	23.0612	36.7144		RMBR	26.4001	27.8662		RMBR	21.521	23.9631						RMBR	15.0675	15.5637		RMBR	25.2373	21.1825		RMBR	21.4774	25.1052		RMBR	25.6556	31.1292
4	RMBL	10.0617	14.3718		RMBL	9.45701	12.9291		RMBL	18.2015	22.0382		RMBL	13.2448	19.2969		RMBL	14.6021	21.3715		RMBL	17.9351	19.4899		RMBL	17.1395	18.7436						RMBL	13.2295	13.442		RMBL	17.2383	15.3145		RMBL	14.2057	17.504		RMBL	22.5907	24.7982
5					RMBRR		17.2532						RMBRR		13.9219		RMBRR	18.2552	27.5471																										RMBRR		24.032
5					RMBRL		17.8215						RMBRL		13.3077		RMBRL	13.2828	18.4066																										RMBRL		22.8889
2	RL	162.793	153.333		RL	134.68	147.704		RL		239.718		RL	128.375	129.875		RL	149.509	228.546		RL	149.226	147.984		RL	200.817	145.258		RL	226.437	232.557		RL	99.2828	94.4305		RL	88.6069	93.492		RL	67.5048	72.0001		RL	58.6187			RL
3	RL6	27.3239	63.3657		RL6	26.3982	36.4426		RL6	63.672	46.5305		RL6	44.1487	53.3249		RL6	45.0569	66.3555		RL6	31.5769	57.694		RL6	60.0311	68.6738		RL6	171.662	189.907		RL6	28.9342	34.9461		RL6	27.3018	30.3444		RL6	70.5868	42.632		RL6	89.1585	114.533		RL6
4	RL6R	19.8147	24.0461		RL6R		29.7392		RL6R	26.3942	23.8708		RL6R		25.4218		RL6R	26.3388	29.9373		RL6R		40.4721		RL6R	19.1769	20.8646		RL6R	26.4313	37.0159		RL6R	13.189	16.355		RL6R		17.6044		RL6R	21.4573	24.4901		RL6R	21.2855	30.4251		RL6R
4	RL6L	14.3652	23.1538		RL6L		14.5083		RL6L	22.8083	23.1735		RL6L		27.9762		RL69R	23.8019	36.6384		RL6L		33.815		RL6L	24.0063	27.0391		RL6L	17.5251	23.7267		RL6L	13.0753	17.3954		RL6L		16.2767		RL6L	19.8848	22.6735		RL6L	19.9057	24.0265		RL6L
4																	RL69L	23.3108	35.9757
5					RL6RR		10.6317		RL6RR		12.5425						RL69RR		26.0284		RL6RR		26.2362																		RL6RR	14.3341	17.6956		RL6RR		15.499
5					RL6RL		12.6894		RL6RL		15.4493						RL69RL		16.1806		RL6RL		22.7184																		RL6RL	9.5701	15.7517		RL6R9R		16.6873
5																																													RL6R9L		15.0324
5																					RL6LR		26.777						RL6LR		16.1707						RL6LR		21.7767
5																					RL6LL		24.6282						RL6LL		14.5433						RL6LL		16.0649
6
6
	RLR	75.3855	90.9184		RLR	47.6338	61.3909		RLR	91.4684	112.993		RLR	65.3014	79.0193		RLR	92.2416	123.901		RLR	83.8342	96.1148		RLR	89.7239	123.956		RLR	106.261	138.708		RLR	77.5948	85.1836		RLR	72.2074	78.0489		RLR	50.5819	58.6434		RLR	54.6701	72.9788		RLR
3	RLA	30.0986	34.7966		RLA	17.0415	17.0074		RLA	53.9434	57.9576		RLA	26.0863	29.2574		RLA	44.4767	60.8832		RLA	35.1906	36.7351		RLA	38.9985	49.0603		RLA	36.8579	55.6139		RLA	28.8617	29.6309		RLA	23.9237	25.2035		RLA	21.0187	23.5648		RLA	24.8116	29.7119		RLA
4	RLAR		25.0833						RLAR		26.0711		RLAR	18.3264	19.1706		RLAR	29.4545	47.7062						RLAR	23.6376	27.2456		RLAR		28.5882		RLAR		16.5256		RLAR		17.5806						RLAR		20.4029
4	RLAL		21.8249						RLAL		22.0029		RLAL	15.881	19.884		RLAL	25.5586	32.4876						RLAL	19.8735	23.6166		RLAL		25.2148		RLAL		13.6614		RLAL		16.551						RLAL		20.3325
5																	RLARR		29.3491
5																	RLARL		18.9761
	RLRR	69.3587	87.8842		RLRR	51.3011	56.6415		RLRR	73.8147	76.917		RLRR	50.8825	58.6235		RLRR	67.6699	103.215		RLRR	66.9568	83.5517		RLRR	62.0809	80.4386		RLRR	89.3665	110.474		RLRR	62.6582	72.6395		RLRR	72.5203	79.6016		RLRR	44.7296	55.9303		RLRR	51.4186	66.7413		RLRR
3	RLRRL*	16.8023	28.6436		RLRRRL*	10.8373	12.9012		RLRRRL*	12.6174	13.4887						RLRRRL*	16.5604	22.6975										RLRRL*	32.0714	39.2213		RLRRL*	16.2807	24.207		RLRRL*	12.9083	16.7197						RLRL*	17.0918	32.024
4	RLRRLR		16.8718																																										RLRLR		16.1129
4	RLRRLL		17.3393																																										RLRLL		8.9925
	RLRRR	62.654	88.3618		RLRRR	29.4752	34.9397		RLRRR	54.3688	54.8668		RLRRR	36.1375	50.8889		RLRRR	47.9154	75.2805		RLRRR	57.4273	70.9709		RLRRR	51.6786	61.7292		RLRRR	74.4943	93.1871		RLRRR	62.7036	73.5962		RLRRR	64.1189	68.9295						RLRRR	41.7616	59.88		RLRRR
3	RLB	28.14	46.5713		RLB	30.056	36.8651		RLB	35.7199	37.3734		RLB	27.2927	36.611		RLB	43.1294	66.5969		RLB	34.2023	48.3731		RLB	30.0224	34.4893		RLB	35.3049	42.1216		RLB	30.686	31.3486		RLB	32.8569	40.9406		RLB	27.4899	33.2645		RLB	28.8468	36.7301		RLB
4	RLBR	13.6137	25.3586		RLBR	19.1304	21.5133		RLBR	16.4592	21.5558		RLBR	18.1571	22.0745		RLBR	56.6035	78.588		RLBR		39.5836		RLBR	17.5363	20.8725		RLBR	19.9937	27.2801		RLBR	15.5847	17.544		RLBR	17.9751	19.9412		RLBR	16.4409	25.0522		RLBR	17.1739	22.3968
4	RLBL	11.5858	26.9862		RLBL	7.99868	10.3768		RLBL	13.1755	16.1893		RLBL	12.6608	18.8985		RLBL	24.2477	35.6884		RLBL		22.5615		RLBL	15.2478	20.279		RLBL	22.0647	22.5401		RLBL	12.3071	14.5241		RLBL	14.9228	18.1937		RLBL	19.6692	20.3156		RLBL	14.0803	18.2319
5																	RLBRR	17.5309	29.4322		RLBRR		17.6718
5																	RLBRL	19.9451	24.3132		RLBRL		16.9281
5	RLBLR		18.9653														RLBLR		27.2827
5	RLBLL		20.6197														RLBLL		20.8447
6																	RLBRRR		18.587
6																	RLBRRL		16.1965
	RLRRRR	52.6517	82.4898		RLRRRR		41.5306		RLRRRR	43.581	43.5909						RLRRRR	49.1107	85.8669						RLRRRR	46.3012	53.5128		RLRRRR	69.5828	84.1651		RLRRRR	50.8477	60.1789										RLRRRR	42.1767	53.1061		RLRRRR
3	RLC	28.2014	51.4081		RLC	14.777	14.5519		RLC	29.3768	31.2782		RLC	25.2439	34.8361		RLC	30.566	43.8198		RLC	24.4405	31.3873		RLC	26.2995	31.049		RLC	30.7665	41.3543		RLC	29.9934	38.3526										RLC	27.8123	44.1033		RLRRR9R
4	RLCR	14.1978	26.8682						RLCR	25.1817	27.525		RLCR		14.9267		RLCR	15.8937	24.128		RLCR		18.8412		RLCR		14.8811		RLCR	19.1374	29.4195		RLCR	22.9044	24.5617										RLCR	23.3694	28.6574
4	RLCL	14.6959	24.6652						RLCL	8.54664	13.1658		RLCL		13.9657		RLCL	15.2831	25.0703		RLCL		14.9683		RLCL		11.8141		RLCL	11.7421	14.0947		RLCL	10.2289	11.8101										RLCL	9.77697	19.3344
5																																	RLCRR	14.4628	14.1166										RLCRR		21.4634
5																																	RLCRL	11.3017	16.2749										RLCRL		18.3632
5																																													RLCLR		11.241
5																																													RLCLL		9.77986
3	RLD	25.3214	43.9076		RLD	19.3189	23.6552		RLD	31.7496	36.9109		RLD	28.0868	42.5791		RLD	31.7691	54.7878		RLD	42.9042	53.5901		RLD	27.8794	36.8302		RLD	40.7971	48.1163		RLD	36.6991	40.0421		RLD	46.9184	50.6186		RLD	29.5868	38.7803		RLD	23.6585	34.0202		RLRRR9L
4	RLDR		45.9999						RLDR	26.6881	34.8387		RLDR	20.76	28.5786		RLDR	19.7794	28.6088		RLDR	31.3468	39.8043		RLDR	21.2914	23.9085		RLDR	33.3569	42.1333		RLDR	32.8392	38.055		RLDR	36.611	40.4161		RLDR		19.113		RLDR	26.385	33.3809		RLRRRRR
4	RLDL		12.2731						RLDL	13.3821	10.9687		RLDL	13.7339	21.2551		RLDL	16.2472	25.3149		RLDL	14.6375	27.5334		RLDL	18.1329	22.8145		RLDL	14.6155	16.7992		RLDL	11.337	9.35692		RLDL	14.5943	24.371		RLD9R		22.195		RLDL	12.1671	19.2954		RLRRRRL
4																																									RLD9L		18.2734
5	RLDRR		27.9501										RLDRR	14.479	20.2863						RLDRR		19.567						RLDRR		37.8613		RLDRR	25.2317	28.0455		RLDRR	28.5368	31.2309						RLDRR		26.4257
5	RLDRL		19.7031										RLDRL	12.4387	18.7855						RLDR9R		32.5662						RLDRL		13.3746		RLDRL	15.6356	17.8497		RLDRL	19.8823	22.2698						RLDRL		13.5864
5																					RLDR9L		16.784																						RLRRRRR		47.9441
5																					RLDLR		17.7865
5																					RLDLL		12.8681
6																													RLDRRR		19.3624
6																													RLDRRL		22.4076														RLRRRRRL		24.7152
7																																													RLRRRRRLR		15.1964
7																																													RLRRRRRLL		12.0787
2	LU	103.761	122.031		LU	75.6532	86.2868		LU	89.3602	95.4346		LU	86.9474	95.0924		LU	73.2762	135.726		LU	123.992	144.071		LU	155.14	162.511		LU	113.011	137.989		LU	123.476	135.63		LU	129.096	142.556		LU	82.4384	91.2019		LU	70.6304	83.6701		LU
2	LUR	64.6616	87.5875		LUL	46.366	58.521		LUR	85.2414	123.721		LUL	52.4016	64.7459		LUR	87.1411	107.702		LUR	81.7801	100.334		LUR	100.299	120.731		LUR	65.9296	77.7839		LUR	104.934	118.282		LUR	96.2364	103.839		LUR	53.3855	60.4673		LUR	57.0409	69.2648		LUL
3	LUC	33.239	36.0695		LUC		10.9095		LUC	51.2636	51.9652		LUC	25.3798	30.7523		LUC	52.5011	74.1411		LUC	46.6791	56.5561		LUC	94.9904	67.8069		LUC	34.383	37.9119		LUC	41.0547	48.512		LUC	44.0633	43.5445		LUC	27.5539	29.6287		LUC	29.8103	36.1197		LUC
4	LUCR	19.3175	27.7433						LUCR	30.2523	31.4644		LUCR		25.4837		LUCR	44.8338	59.5178		LUCR	29.9781	41.4128		LUCR	32.0095	40.8515		LUCR		29.5277		LUCR	24.6232	28.4451		LUCR	28.0172	30.4943		LUCR		25.8216		LUCR	18.725	23.2434
4	LUCL	14.096	20.5793						LUCL	28.1436	27.8336		LUCL		19.2504		LUCL	27.5518	43.8159		LUCL	16.0695	22.2042		LUCL	24.6113	24.9268		LUCL		10.6382		LUCL	18.9397	20.1344		LUCL	10.2031	19.3431		LUCL		10.8608		LUCL	12.8625	20.4887
4
5									LUCRR	18.3171	19.3673						LUCRR	25.2476	33.4262		LUCRR		32.5357		LUCRR	27.0216	31.1881		LUCRR		24.0083		LUCRR	17.0047			LUCRR	26.61	29.1291		LUCRR		18.2761
5									LUCRL	15.6088	15.6439						LUCRL	20.5489	35.3678		LUCRL		20.0353		LUCRL	24.1491	28.1244		LUCRL		19.0098		LUCRL	13.9553			LUCRL	14.1543	16.8222		LUCRL		15.2274
5									LUCLR	18.0056	17.7539		LUCLR		14.5452		LUCLR	17.6468	30.578						LUCLR		14.9085
5									LUCLL	17.2717	18.6		LUCLL		13.9833		LUCLL	18.7647	24.8733						LUCLL		14.1836
6																	LUCLRR		23.2141						LUCRRR		22.9789
6																	LUCLRL		23.6814						LUCRRL		16.5925
6																	LUCRLR		23.2781						LUCRLR		21.3092
6																	LUCRLL		18.7812						LUCRLL		17.7521
7
7
									LURR	50.952	57.8803		LULR	25.5315	32.8288		LURL	42.086	70.6624		LURL	35.8562	58.518		LURL	45.6481	54.5668		LURR	78.2771			LURR	46.5372	57.545		LURR	46.4029	50.7345		LURR	58.3007	49.6902		LURR	36.5082	44.7156		LULL
3	LUA	27.325	37.2251		LUA		26.8806		LUA	32.759	34.3164		LUA	20.9977	20.8028		LUA		33.2686		LUA		32.7792		LUA	26.7388	32.3964		LUA	31.1482	41.2261		LUA	24.9516	29.1128		LUA	33.9875	38.4623		LUA	23.2485	27.5784		LUA	23.2453	28.1556		LUA
4	LUAR		25.2072						LUAR	23.3121	22.5821						LUAR		27.3786						LUAR		25.1693		LUAR		34.1257		LUAR	20.342	19.8233		LUAR	21.6872	23.9392						LUAR		16.9067
4	LUAL		23.3523						LUAL	21.4781	21.2421						LUAL		20.8107						LUAL		27.9083		LUAL		12.8483		LUAL	16.7619	20.8182		LUAL	23.3597	22.9464						LUAL		15.9371
5																																					LUARR		14.3804
5																																					LUARL		12.1358
6
6
3	LUB	27.0917	24.8841		LUB		24.378		LUB	21.4016	24.4535		LUB	16.4452	19.0834		LUB		42.5662		LUB		32.5671		LUB	19.7209	22.1357		LUB	16.5794	18.4997		LUB	19.1583	23.3058		LUB	21.1799	25.4144		LUB	12.9296	16.5058		LUB	25.7564	29.7483		LUB
4																	LUBR		28.3509		LUBR		23.7464														LUBR		16.602						LUBR		25.0051
4																	LUBL		27.2249		LUBL		17.2493														LUBL		16.0978						LUBL		15.7979
5																	LUBRR		15.2927
5																	LUBRL		19.3447
	LUL	68.7221	77.9133		LUR	49.7134	57.8019		LUL	46.9103	49.7284		LUR	100.161	95.1697		LUL	49.3473	75.183		LUL	53.4108	73.7562		LUL	60.6247	62.614		LUL	57.792	67.8882		LUL	41.036	43.8471		LUL	56.8111	63.1494		LUL	42.7866	54.1426		LUL	48.4184	57.1091		LUR
3	LUD	27.1599	36.0708		LUD		11.4701		LUD	23.8732	22.0991		LUD	31.1016	44.6954		LUD	31.0707	44.3217		LUD	21.7046	29.6959		LUD		22.6143		LUD	28.2893	40.1761		LUD	25.6973	27.4328		LUD	29.1462	28.7258		LUD		23.2701		LUD		34.7802		LUD
4	LUDR		22.0113										LUDR	18.3172	21.0797		LUDR	20.8773	29.7522		LUDR		20.6391						LUDR		24.3419		LUDR		22.671										LUDR		18.953
4	LUDL		16.6252										LUDL	13.9371	12.8117		LUDL	18.9553	29.7857		LUDL		19.4523						LUDL		18.4765		LUDL		14.7235										LUDL		18.8454
5	LUDRR		14.4547														LUDLR		23.0911
5	LUDRL		15.4774														LUDLL		13.8116
5
5
3	LUE	21.7044	28.4228		LUE		57.7904		LUE	21.2516	21.4925		LUE	39.7507	48.0772		LUE	25.6203	36.6449		LUE	27.214	31.8352		LUE		28.4524		LUE	29.4755	30.8878		LUE	22.3109	19.9902		LUE	28.8949	29.5342		LUE		26.1271		LUE		29.7118		LUE
4					LUER		23.2392						LUER	20.1744	24.4527										LUER		24.6461
4					LUEL		17.6308						LUEL	19.5594	26.06										LUEL		21.6492
5
5
5
5
2	LL	109.092	118.686		LL	79.7614	102.574		LL	101.353	98.5867		LL	95.0331	116.645		LL	99.9811	155.406		LL	95.903	115.668		LL	128.568	155.191		LL	131.578	154.837		LL	98.6641	103.085		LL	96.6312	128.169		LL	76.8268	85.398		LL	79.8846	92.2067		LL
3	LL6	37.1114	58.5122		LL6	26.8506	36.6968		LL6	33.8107	41.7777		LL6	41.7857	62.081		LL6	47.7909	77.0635		LL6	37.4894	62.0789		LL6	40.0986	48.1549		LL6	47.9435	62.8194		LL6	29.1318	41.6917		LL6	42.2844	69.1707		LL6	31.823	47.0901		LL6	41.1355	58.7998		LL6
4	LL6R		25.3847						LL6R	22.2968			LL6R	33.8177	55.6451		LL6R	26.1246	114.643		LL6R		49.2343		LL6R		23.1931		LL6R		45.4563		LL6R		28.1503		LL6R	24.3586	24.8839		LL6R		42.1796		LL6R	23.9747	42.7283		LL6R
4	LL69R		31.8289						LL69R	22.7449			LL6L	21.7377	29.8241		LL69R	21.9146	39.2787		LL6L		35.1806		LL69R		25.2782		LL6L		23.0014		LL6L		21.6156		LL69R	20.4726	22.1765		LL6L		26.9972		LL69R	18.8048	38.6557		LL6L
4	LL69L		23.5267						LL69L	19.6863							LL69L	23.5418							LL69L		26.8284										LL69L	16.0525	19.9869						LL69L	13.6696
5	LL69RR		16.2174										LL6RR	16.5579	25.9133		LL6RR		35.6638		LL6RR		26.8681						LL6RR		26.5725		LL6RR		15.2808						LL6RR		16.0699		LL6RR		22.2473
5	LL69RL		17.3573										LL6RL	17.7859	21.6056		LL6RL		37.9913		LL6RL		21.6387						LL6RL		20.0069		LL6RL		14.2868						LL6RL		19.1672		LL6RL		20.4284
5																	LL6LR		18.4965																		LL69LR		12.1258						LL6LR		17.5702
5																	LL6LL		17.6903																		LL69LL		8.08323						LL6LL		18.9242
6																	LL6RRR		24.6636
6																	LL6RRL		24.8176
	LLR	66.0508	94.3576		LLR	42.9365	48.6492		LLR	78.7031	78.4724		LLR	62.444	83.7296		LLR	65.7054	110.41		LLR	60.1323	77.5944		LLR	84.6602	99.5809		LLR	120.225	150.204		LLR	73.9153	89.1127		LLR	80.0209	88.9106		LLR	55.1568	62.781		LLR	56.9499	70.999		LLR
	LLRR	55.9078	86.8376		LLRR		48.8777		LLRR	83.3469	81.6905		LLRR	40.8602	54.4576						LLRR	57.2805	76.2116		LLRR	54.4269	67.8999		LLRR	90.9278	117.098		LLRR	71.7495	83.1707		LLRR	59.8357	67.4559		LLRR	44.5244	51.2436		LLRR	62.3464	82.6775		LLRR
	LLRL*	24.9306	27.4745																																										LLRRRL*	14.9571	21.4635
3	LLB	30.6299	55.0695		LLB	33.615	39.4706		LLB	39.5637	44.2427		LLB	33.764	33.838		LLB	41.352	61.1408		LLB	34.8293	47.2126		LLB	47.569	55.0789		LLB	47.602	58.9083		LLB	39.8799	35.2286		LLB	41.2334	48.1465		LLB	30.7894	34.0991		LLB	40.4616	47.5075		LLB
4	LLBR		43.0495		LLBR		34.821		LLBR	26.2374	28.974		LLBR	22.92	26.9271		LLBR	28.9492	45.9179						LLBR	34.8362	42.5311		LLBR	23.6145	27.9223		LLBR	27.5568	26.1105		LLBR		27.564		LLBR		25.2452		LLBR	26.4608	35.1506
4	LLBL		28.1201		LLBL		21.9132		LLBL	22.7588	26.7127		LLBL	20.0877	25.8605		LLBL	24.4171	37.9605						LLBL	26.9558	31.3853		LLBL	23.8273	28.6149		LLBL	26.8265	29.3528		LLBL		26.2014		LLBL		22.6058		LLBL	25.2226	28.563
4
5	LLBRR		24.7769														LLBRR		28.1793						LLBRR		19.9879																		LLBRR		15.6977
5	LLBRL		22.4602														LLBRL		20.1665						LLBRL		16.0304																		LLBRL		12.01
6	LLBRRR		18.2129
6	LLBRRL		17.5632
	LLRRR	49.934	66.8181		LLRRL		11.662																																						LLRRR	50.7003	60.5015
3	LLC	20.4731	23.5792						LLC	36.2538	41.7274		LLC	33.6443	43.8254		LLC	43.9886	67.6085		LLC	41.4921	56.1005		LLC	38.2019	51.0122		LLC	55.3728	65.3301		LLC	41.256	49.5115		LLC	28.1935	35.2445		LLC	22.1273	19.0057		LLC	33.8507	41.8105		LLC
4													LLCR	16.6663	25.6614		LLCR	29.2579	49.2194		LLCR		28.1295		LLCR		32.5073		LLCR		49.8338		LLCR	22.5663	24.922		LLCR		19.805						LLCR	20.9068	26.3197		LLCR
4													LLCL	17.5218	23.1799		LLCL	24.8338	39.6903		LLCL		25.2883		LLCL		13.9183		LLCL		28.584		LLCL	17.0695	22.3397		LLCL		15.8458						LLCL	21.2219	27.0264		LLCL
5																	LLCRR		27.971						LLCRR		23.4854		LLCRR		42.4578
5																	LLCRL		14.187						LLCRL		22.1317		LLCRL		14.2212
5																	LLCLR		23.0088
5																	LLCLL		19.3135
6																													LLCRRR		25.3606
6																													LLCRRL		23.8547
3	LLD	34.3927	51.9676		LLD	43.1509	34.4395		LLD	61.1147	58.9481		LLD	26.8636	45.595		LLD	36.4085	59.2958		LLD	44.0736	57.9644		LLD	36.2922	49.4559		LLD	67.4609	72.5328		LLD	39.522	45.6086		LLD	44.1774	53.0316		LLD	28.9184	38.8916		LLD	27.4216	35.9787		LLD
4	LLDR	21.1363	33.4279		LLDR	24.7759			LLDR	46.0392	49.1169		LLDR	26.6624	38.9345		LLDR	37.6272	55.2457		LLDR		45.5595		LLDR		36.6918		LLDR		56.3017		LLDR	26.3363	36.1686		LLDR		41.7623		LLDR		27.0181		LLDR		10.8042
4	LLDL	17.7762	28.6764		LLDL	14.5159			LLDL	28.1692	32.7445		LLDL	15.9326	21.4048		LLDL	12.9797	19.5713		LLDL		14.9075		LLDL		13.0601		LLDL		16.2931		LLDL	9.38012	13.4022		LLDL		17.1246		LLDL		20.6033		LLD9R		24.2094
4																																													LLD9L		20.2236
5	LLDRR		22.8683						LLDRR	31.223	37.4581		LLDRR		24.8251		LLDRR	20.1378	33.0273		LLDRR		32.496		LLDRR		29.9055		LLDRR		44.3701		LLDRR		20.4004		LLDRR		24.9171
5	LLDRL		18.0675						LLDRL	12.9534	15.2415		LLDRL		23.4243		LLDRL	21.7855	29.2783		LLDRL		24.2478		LLDRL		15.5471		LLDRL		17.9947		LLDRL		19.4243		LLDRL		17.5788
5
5	LLDLR		20.9864
5	LLDLL		15.4368
6																	LLDRRR		25.2183		LLDRRR		23.3313		LLDRRR		18.3039		LLDRRR		23.9423
6																	LLDRRL		23.1026		LLDRRL		15.7423		LLDRRL		10.6535		LLDRRL		22.706
6
6
7																	LLDRRLR		11.9423
7																	LLDRRLL		11.0671
	%Change	std	n	SE	t-test p	corelation R	a	b	R2
T	0.113079	0.109334	24	0.0223176	4.37225e-05	0.921595	0.8777	68.626	0.8493
R	0.111234	0.0977867	24	0.0199606	4.75512e-05	0.914109	0.9499	38.497	0.8356
L	0.148807	0.0892593	24	0.01822	3.70236e-07	0.929671	1.1199	7.8273	0.8643
RMI	0.110592	0.0617494	24	0.0126045	6.44744e-08	0.931437	0.9782	18.24	0.8676
RU	0.197165	0.158809	24	0.0324168	7.2405e-05	0.635942	0.7127	52.521	0.4044
RUA	0.146189	0.127017	24	0.0259272	9.64801e-05	0.873535	0.8975	10.503	0.7631
RUA-gen4	0.171837	0.123509	29	0.0229351	3.7076e-07	0.810471	0.9163	6.9817	0.6569
RUA-gen5	0.0526478	0.278393	16	0.0695983	0.344349	0.546849	0.4872	11.702	0.299
RUB	0.188422	0.11947	24	0.0243867	2.64698e-06	0.815653	1.0101	7.2945	0.6653
RUB-gen4	0.164193	0.210214	20	0.0470053	0.000429524	0.67458	1.1079	2.633	0.4551
RUC	0.165236	0.0842906	24	0.0172058	3.96013e-08	0.94971	1.1383	2.8207	0.9019
RUC-gen4	0.16017	0.122558	41	0.0191404	9.3413e-10	0.90172	1.141	1.4756	0.8131
RUC-gen5	0.137445	0.248709	16	0.0621771	0.00857317	0.563614	1.005	4.2664	0.3177
RM	0.135737	0.0981365	24	0.020032	4.25247e-06	0.825222	0.7913	20.122	0.681
RMA	0.121338	0.127416	24	0.0260087	0.00214336	0.834707	1.3284	-3.9709	0.6967
RMA-gen4	0.164234	0.165053	20	0.0369071	0.00109098	0.672822	0.9008	5.4963	0.4527
RMB	0.126014	0.0846589	24	0.0172809	7.56717e-07	0.897436	0.9251	7.4911	0.8054
RMB-gen4	0.119474	0.143976	34	0.0246917	7.81742e-05	0.807644	0.8482	5.9178	0.6523
RL	-0.00515567	0.242631	21	0.0529464	0.736967	0.746539	0.8282	24.294	0.5573
RL6	0.174825	0.26396	24	0.0538807	0.00056396	0.914659	1.0421	10.42	0.8366
RL6-gen4	0.180834	0.167218	26	0.0327941	5.92808e-05	0.609107	0.7184	11.443	0.371
RL6-gen5	0.117193	0.213716	6	0.0872492	0.137549	0.519359	0.4662	10.288	0.2697
RLA	0.112172	0.147588	23	0.0307742	0.000946986	0.876406	1.2088	-1.3124	0.7681
RLA-gen4	0.16017	0.105447	12	0.0304401	0.00486056	0.914151	1.9572	-15.738	0.8357
RLB	0.197822	0.090697	24	0.0185135	5.86057e-08	0.841616	1.1999	1.9441	0.7083
RLB-gen4	0.201574	0.121223	36	0.0202039	9.90401e-08	0.936344	1.2808	-0.0938	0.8767
RLB-gen5	0.181418	0.157457	4	0.0787287	0.122573	-0.0992574	-0.0522	28.296	0.0099
RLC	0.213647	0.116114	19	0.0266384	1.81542e-05	0.865206	1.7929	-12.407	0.7486
RLC-gen4	0.253307	0.165384	16	0.041346	5.43798e-05	0.810965	0.9598	6.2421	0.6577
RLD	0.227543	0.0987533	22	0.0210543	1.45317e-08	0.802383	0.8971	13.683	0.6438
RLD-gen4	0.184467	0.158843	32	0.0280798	2.68294e-08	0.919152	1.1421	2.4545	0.8448
RLD-gen5	0.183338	0.223869	12	0.0646255	0.0454677	0.234825	0.3809	18.238	0.0551
LU	0.119392	0.0926245	24	0.0189069	1.43843e-05	0.897628	0.8549	29.613	0.8057
LUC	0.0945531	0.155701	21	0.0339768	0.0770812	0.812138	0.5948	20.665	0.6596
LUC-gen4	0.179509	0.130593	24	0.0266573	3.36318e-06	0.90641	1.1418	2.0749	0.8216
LUC-gen5	0.155734	0.138428	14	0.0369964	0.00267639	0.740475	1.0918	2.6604	0.5483
LUA	0.144283	0.0966349	14	0.0258268	0.00044121	0.900907	1.3681	-5.0362	0.8116
LUA-gen4	0.0709888	0.104547	8	0.036963	0.106926	0.90386	1.3341	-5.4294	0.817
LUB	0.124089	0.100234	14	0.0267887	0.00288221	0.888039	1.0039	2.8129	0.7886
LUL	0.170349	0.109423	23	0.0228164	1.52885e-06	0.859426	0.8556	18.87	0.7386
LUD	0.182687	0.122863	14	0.0328365	0.000130977	0.817215	1.1239	3.3945	0.6678
LUD-gen4	0.144696	0.155998	8	0.0551535	0.0291908	0.657439	0.868	6.9449	0.4322
LUE	0.141161	0.132276	14	0.0353524	0.000788955	0.870002	0.9148	7.4401	0.7569
LL	0.180436	0.102056	24	0.0208321	7.92298e-08	0.821555	1.0161	20.772	0.675
LL6	0.304156	0.121029	24	0.0247049	6.6884e-09	0.724568	1.2485	8.4263	0.525
LL6-gen4	0.330433	0.183965	15	0.0474997	0.00779667	0.407568	2.1195	-10.403	0.1661
LLR	0.219054	0.0980503	24	0.0200144	1.17083e-08	0.861364	1.1415	9.9367	0.7419
LLB	0.140258	0.122649	24	0.0250356	2.46605e-05	0.713019	0.8981	10.873	0.5084
LLB-gen4	0.132991	0.121386	20	0.0271427	0.000420263	0.701907	0.854	9.4021	0.1165
LLC	0.207304	0.132317	20	0.029587	2.94702e-06	0.923808	1.4286	-4.562	0.8534
LLC-gen4	0.271593	0.0956258	10	0.0302395	0.000656301	0.929186	1.6611	-5.9742	0.8634
LLD	0.16621	0.209291	22	0.0446209	0.00125733	0.601699	0.4972	28.343	0.362
LLD-gen4	0.231086	0.111774	14	0.029873	4.57614e-05	0.922102	1.071	5.5778	0.8503
LLD-gen5	0.242507	0.0856156	6	0.0349524	0.00473564	0.929998	1.1843	3.108	0.8649
[truncated: 126 more columns]

## Sheet: LumenArea%
		Trachea			R			L			RMI			RU			RUA			RUB			RUC			RM			RMA			RMB			RL			RL6			RLA			RLB			RLC
	MLV	TLC		MLV	TLC		MLV	TLC		MLV	TLC		MLV	TLC		MLV	TLC		MLV	TLC		MLV	TLC		MLV	TLC		MLV	TLC		MLV	TLC		MLV	TLC		MLV	TLC		MLV	TLC		MLV	TLC		MLV	TLC		MLV
h133	0.603295	0.615338	0.0195707	0.5982	0.616013	0.0289164	0.550609	0.571349	0.0363002	0.561829	0.580481	0.0321325	0.503639	0.522421	0.0359528	0.306143	0.375937	0.185655	0.325692	0.387803	0.160161	0.322393	0.386184	0.165182	0.38575	0.418786	0.0788846	0.302181	0.348358	0.132556	0.319994	0.370214	0.13565	0.601019	0.574673	-0.0458458	0.291572	0.417188	0.301102	0.321905	0.354434	0.0917774	0.315094	0.396856	0.206025	0.307678	0.389596	0.210264	0.292602
h135	0.624039	0.530112	-0.177183	0.619217	0.627638	0.0134177	0.592172	0.602336	0.0168734	0.510116	0.537443	0.0508466	0.45851	0.536778	0.145811	0.262449	0.305131	0.13988	0.285188	0.309429	0.0783404	0.374701	0.366683	-0.0218687	0.368156	0.387328	0.0494979	0.231861	0.32411	0.284622	0.273306	0.314945	0.132208	0.550206	0.605854	0.0918502	0.29147	0.320971	0.0919096	0.22631	0.253083	0.105789	0.264555	0.304291	0.130582	0.270049	0.293691	0.0805001	0.265316
h137	0.532016	0.531684	-0.000626078	0.518105	0.523631	0.0105541	0.538794	0.598122	0.0991911	0.52411	0.572088	0.0838641	0.536925	0.445626	-0.204876	0.34188	0.33238	-0.0285825	0.314237	0.340006	0.0757893	0.337534	0.346779	0.0266594	0.439346	0.441983	0.00596566	0.325813	0.365398	0.108333	0.355659	0.349534	-0.0175212				0.40382	0.359859	-0.122162	0.394971	0.423851	0.0681367	0.32422	0.352325	0.0797718	0.326877	0.34024	0.0392747	0.351371
h141	0.548634	0.571503	0.0400154	0.599442	0.626277	0.0428487	0.511849	0.601472	0.149006	0.508657	0.60173	0.154677	0.417907	0.469392	0.109685	0.303669	0.334927	0.0933264	0.304585	0.37871	0.195729	0.319365	0.379604	0.158688	0.362711	0.410593	0.116618	0.329764	0.375828	0.122567	0.312166	0.363736	0.141777	0.561246	0.588444	0.0462188	0.374965	0.394945	0.0505902	0.296568	0.345902	0.142626	0.310729	0.38135	0.185186	0.297398	0.364045	0.183074	0.31356
h147	0.589877	0.603967	0.0233289	0.517597	0.630454	0.17901	0.600809	0.615634	0.0240809	0.56944	0.6027	0.0551855	0.483019	0.53137	0.0909918	0.298156	0.370018	0.194213	0.383037	0.427678	0.104379	0.422602	0.444953	0.0502326	0.399686	0.449744	0.111303	0.331313	0.370089	0.104776	0.318224	0.369746	0.139344	0.612243	0.635679	0.0368677	0.355488	0.421561	0.156734	0.345156	0.380369	0.0925766	0.343703	0.404286	0.149852	0.327714	0.35518	0.0773294	0.3387
h148	0.564992	0.581557	0.0284839	0.513272	0.540385	0.0501721	0.587555	0.570747	-0.0294493	0.585832	0.55453	-0.056448	0.474119	0.539418	0.121055	0.293026	0.369339	0.206621	0.325783	0.373256	0.127185	0.376315	0.448137	0.160268	0.379499	0.434865	0.127318	0.347426	0.383661	0.094444	0.371704	0.375397	0.00983691	0.50949	0.533534	0.0450663	0.289596	0.381156	0.240216	0.334302	0.350142	0.0452377	0.349783	0.382179	0.0847661	0.347865	0.377223	0.0778252	0.351085
h149	0.567149	0.5995	0.0539631	0.52998	0.577334	0.0820216	0.514301	0.572743	0.102038	0.577841	0.58673	0.015151	0.50571	0.580165	0.128335	0.31869	0.366313	0.130006	0.351665	0.364163	0.0343197	0.474477	0.488434	0.0285753	0.443096	0.498134	0.110489	0.343461	0.360041	0.0460502	0.38581	0.417596	0.0761168	0.639154	0.559516	-0.142333	0.446102	0.426703	-0.0454634	0.328554	0.38514	0.146925	0.325147	0.360721	0.0986193	0.308409	0.343844	0.103056	0.305813
h151	0.541785	0.546369	0.00839046	0.601897	0.525405	-0.145587	0.589816	0.570754	-0.0333989	0.543292	0.595918	0.0883108	0.563623	0.509127	-0.107039	0.367403	0.402821	0.0879239	0.287177	0.339106	0.153134	0.326072	0.37952	0.14083	0.393502	0.43888	0.103395	0.32292	0.365334	0.116096	0.285612	0.34967	0.183195	0.619382	0.62091	0.00246115	0.613479	0.698405	0.1216	0.282018	0.367775	0.233177	0.338372	0.395021	0.143406	0.324954	0.367763	0.116405	0.347
h153	0.547019	0.564292	0.0306113	0.601168	0.610578	0.0154105	0.531115	0.528167	-0.00558198	0.556102	0.566679	0.0186646	0.565828	0.482558	-0.17256	0.289827	0.356291	0.186543	0.322953	0.354388	0.0887021	0.337149	0.357918	0.0580282	0.411749	0.441904	0.0682389	0.315769	0.345201	0.0852594	0.316838	0.348363	0.0904928	0.477577	0.525315	0.0908754	0.309679	0.359557	0.138721	0.31291	0.327403	0.0442665	0.327853	0.346982	0.0551294	0.317604	0.317624	6.28571e-05	0.325801
h154	0.606727	0.606488	-0.000392799	0.548005	0.593597	0.0768054	0.584115	0.604679	0.034007	0.596407	0.578131	-0.0316115	0.517007	0.512931	-0.00794534	0.295779	0.327312	0.0963382	0.312763	0.345626	0.0950815	0.393554	0.404764	0.0276945	0.384424	0.408969	0.0600166	0.341898	0.353648	0.0332261	0.320032	0.343968	0.0695888	0.486347	0.525152	0.0738927	0.30389	0.332269	0.0854098	0.308935	0.321601	0.0393838	0.354942	0.372425	0.046943				0.371078
h156	0.583988	0.596841	0.021536	0.523997	0.596417	0.121425	0.455486	0.467868	0.0264651	0.486185	0.49661	0.0209909	0.42742	0.48431	0.117467	0.289029	0.30504	0.0524903	0.305869	0.334098	0.0844911	0.299375	0.318628	0.0604244	0.358267	0.379527	0.056018	0.314663	0.342823	0.0821419	0.309588	0.344044	0.100149	0.458853	0.46446	0.0120724	0.499793	0.347281	-0.439159	0.248464	0.293281	0.152813	0.305486	0.347881	0.121868				0.321593
h160	0.600642	0.611359	0.0175302	0.550595	0.529174	-0.0404793	0.491823	0.49936	0.0150934	0.476887	0.482798	0.0122438	0.42209	0.463581	0.0895004	0.289056	0.348619	0.170853	0.313078	0.335497	0.0668244	0.350578	0.390617	0.102502	0.391031	0.411976	0.0508397	0.292759	0.365581	0.199196	0.359409	0.373617	0.0380294				0.551907	0.596384	0.0745771	0.290137	0.333789	0.130778	0.31669	0.364567	0.131326	0.298307	0.348003	0.142806	0.306905
h177	0.606653	0.54828	-0.106465	0.585097	0.60806	0.0377639	0.512041	0.532223	0.0379207	0.494788	0.531048	0.0682793	0.420771	0.456994	0.0792648	0.277473	0.31656	0.123474	0.295642	0.357794	0.173707	0.323676	0.348582	0.0714493	0.30479	0.378888	0.195568	0.282536	0.339272	0.167228	0.311472	0.352176	0.115579	0.426815	0.456111	0.06423	0.327732	0.348636	0.0599612	0.280154	0.329378	0.149444	0.323513	0.364712	0.112963
h178	0.581509	0.632436	0.0805239	0.523003	0.597347	0.124458	0.580429	0.627566	0.0751114	0.516772	0.575788	0.102496	0.542889	0.520896	-0.0422219	0.340727	0.399479	0.147071	0.326946	0.421594	0.224501	0.365566	0.416502	0.122296	0.415487	0.469682	0.115387	0.344573	0.562418	0.387336	0.322546	0.413352	0.219681	0.525732	0.550109	0.0443118	0.358197	0.446072	0.196997	0.303774	0.393145	0.227323	0.333237	0.414027	0.195133	0.311486	0.390925	0.203208	0.341063
h164	0.575549	0.59591	0.0341687	0.617047	0.556614	-0.108574	0.594052	0.586854	-0.0122655	0.491519	0.508504	0.0334012	0.461506	0.572542	0.193937	0.388382	0.411982	0.0572839	0.349316	0.371597	0.0599587	0.34251	0.376991	0.0914638	0.370299	0.405978	0.0878851	0.344579	0.390676	0.117992	0.363716	0.394276	0.077509	0.451098	0.457793	0.0146249	0.316052	0.371388	0.148997	0.283631	0.318602	0.109764	0.341619	0.354898	0.0374157	0.340596	0.352796	0.0345821	0.321095
h166	0.595252	0.609901	0.0240193	0.569083	0.590742	0.0366644	0.481935	0.513541	0.0615448	0.5007	0.508812	0.015943	0.461528	0.48487	0.04814	0.27495	0.317829	0.134911	0.252995	0.338831	0.253332	0.29762	0.347705	0.144045	0.358891	0.413659	0.132398	0.32957	0.335709	0.0182859	0.302803	0.313037	0.0326903	0.384695	0.431641	0.108762	0.262605	0.348064	0.245526	0.267132	0.312952	0.146412	0.297727	0.32293	0.0780464	0.272041	0.322812	0.157277	0.288334
h168	0.605808	0.590728	-0.0255287	0.454664	0.493119	0.0779827	0.497074	0.484293	-0.0263913	0.470953	0.483023	0.0249878	0.479573	0.519004	0.0759757	0.316942	0.319884	0.00919845	0.276948	0.31767	0.128189	0.300444	0.325677	0.0774785	0.330153	0.349934	0.0565276	0.279939	0.329539	0.150512	0.276678	0.342122	0.191288				0.411584	0.402762	-0.0219048	0.310171	0.296224	-0.0470834	0.317063	0.313482	-0.0114249	0.282819	0.306085	0.0760129	0.347223
h169	0.54913	0.567131	0.0317419	0.613981	0.619773	0.00934528	0.550097	0.533651	-0.0308173	0.517901	0.512454	-0.0106293	0.573123	0.562875	-0.0182051	0.397834	0.429007	0.0726633	0.376567	0.403837	0.0675277	0.385192	0.403364	0.0450508	0.414826	0.424266	0.0222496	0.348485	0.365062	0.0454068	0.347926	0.346737	-0.00342748	0.635814	0.561975	-0.131391	0.355289	0.410452	0.134395	0.301732	0.336954	0.10453	0.376407	0.399666	0.0581947				0.388362
h170	0.625861	0.561296	-0.115028	0.558775	0.605468	0.0771198	0.482932	0.562448	0.141374	0.48162	0.522309	0.0779022	0.439924	0.503655	0.126536	0.493968	0.418505	-0.180315	0.303407	0.367584	0.174592	0.354437	0.421757	0.159617	0.424883	0.469852	0.0957086	0.346245	0.389569	0.11121	0.314514	0.352892	0.108754	0.590241	0.50774	-0.162488	0.324641	0.400313	0.189033	0.317513	0.375064	0.153443	0.33584	0.368144	0.0877495	0.318329	0.3716	0.143355	0.308431
h171	0.551148	0.576811	0.0444905	0.542346	0.559535	0.0307192	0.562941	0.582035	0.0328065	0.566636	0.57118	0.00795452	0.459301	0.578824	0.206492	0.301762	0.343754	0.122157	0.279707	0.330001	0.152406	0.320076	0.353497	0.0945431	0.355962	0.378677	0.0599852	0.281796	0.328376	0.14185	0.327843	0.340255	0.0364787	0.540886	0.596215	0.0927998	0.305947	0.397498	0.230318	0.283327	0.302864	0.064508	0.285311	0.360914	0.209475	0.297312	0.323997	0.0823609	0.314779
h172	0.60674	0.539012	-0.125654	0.574101	0.516244	-0.112074	0.494112	0.514684	0.0399704	0.492665	0.506412	0.0271466	0.473632	0.526185	0.0998746	0.368384	0.344935	-0.0679819	0.341675	0.401408	0.148809	0.354077	0.426008	0.168848	0.341937	0.388132	0.11902	0.301718	0.369503	0.183451	0.334279	0.366932	0.0889884				0.568172	0.675223	0.158542	0.317904	0.321175	0.0101831	0.346805	0.37488	0.0748913	0.296228	0.360633	0.17859	0.336423
h173	0.625478	0.543563	-0.150701	0.568691	0.594464	0.0433552	0.520138	0.508411	-0.0230675	0.553344	0.583815	0.0521942	0.50192	0.570857	0.120761	0.273336	0.336159	0.186885	0.34358	0.382596	0.101977	0.429305	0.461904	0.0705738	0.42079	0.467484	0.0998837	0.307975	0.382127	0.194051	0.328439	0.348772	0.0582982	0.505803	0.553306	0.0858528	0.307816	0.343211	0.103129	0.302406	0.358038	0.155381	0.306693	0.378435	0.189577	0.293074	0.3318	0.116715	0.332511
h174	0.615753	0.545092	-0.12963	0.525997	0.600098	0.123483	0.485931	0.494597	0.0175218	0.531395	0.513746	-0.0343531	0.44819	0.494116	0.0929472	0.351231	0.38813	0.095068	0.328757	0.366868	0.103882	0.334589	0.371888	0.100296	0.430484	0.445986	0.0347597	0.361611	0.360932	-0.00187962	0.350068	0.33374	-0.0489257	0.611219	0.487014	-0.255035	0.36018	0.39528	0.088799				0.347812	0.364169	0.0449148
h175	0.574359	0.573148	-0.00211256	0.511658	0.526503	0.0281945	0.525096	0.58254	0.0986091	0.556105	0.559065	0.0052951	0.493735	0.516779	0.0445918	0.278398	0.31968	0.129135	0.377089	0.36943	-0.0207316	0.381767	0.397726	0.040126	0.430394	0.425066	-0.0125341	0.341843	0.348334	0.0186358	0.371714	0.3705	-0.00327717				0.294291	0.265176	-0.109796	0.290128	0.304126	0.046027	0.310714	0.396884	0.217115	0.29002	0.307502	0.056851	0.3399
																	RUA-gen4			RUB-gen4			RUA-gen4						RMA-gen4			RMA-gen4						RL6-gen4			RLA-gen4			RLB-gen4			RLC-gen4
																0.294515	0.321505	0.0839486	0.310886	0.299194	-0.0390768	0.278026	0.394467	0.295186				0.286361	0.336546	0.149118	0.287193	0.362833	0.208472				0.263883	0.383033	0.31107	0.27542	0.320362	0.140284	0.269296	0.407093	0.338489	0.338922	0.361018	0.0612037	0.314348
																0.30884	0.32611	0.052957	0.313706	0.289265	-0.0844931	0.310602	0.355607	0.126559				0.277327	0.32839	0.155496	0.258564	0.311726	0.170541				0.305767	0.381682	0.198894	0.264771	0.29765	0.110461	0.306571	0.365225	0.160597	0.308232	0.347894	0.114007	0.241572
																0.279515	0.307368	0.090618	0.29639	0.328678	0.0982349	0.33531	0.353802	0.0522653				0.335139	0.349793	0.0418923	0.228673	0.297603	0.231617				0.319226	0.304965	-0.0467605	0.310406	0.346112	0.103163	0.241148	0.290342	0.169435	0.324058	0.338462	0.0425577	0.282113
																0.297481	0.340985	0.127584	0.284094	0.371022	0.234292	0.316301	0.348971	0.0936191				0.3007	0.30968	0.0289987	0.212455	0.299783	0.291305				0.313079	0.297405	-0.0527018	0.295843	0.360599	0.179578	0.305798	0.281065	-0.0879955	0.273221	0.280356	0.0254502	0.251885
																0.276047	0.335475	0.177146	0.325085	0.406096	0.199487	0.310803	0.366919	0.152938				0.262186	0.366277	0.284187	0.307637	0.328484	0.0634643				0.304917	0.333745	0.0863776	0.296347	0.32789	0.0962002	0.349841	0.330814	-0.0575156	0.285275	0.383884	0.256873	0.274066
																0.308248	0.333444	0.0755651	0.29949	0.394196	0.240251	0.29682	0.361593	0.179133				0.289253	0.344736	0.160943	0.273576	0.331255	0.174121				0.297611	0.385765	0.228517	0.275991	0.295607	0.0663576	0.288334	0.36374	0.207305	0.314063	0.358464	0.123864	0.263918
																0.29938	0.358633	0.16522	0.333123	0.330952	-0.00656145	0.37212	0.4227	0.119659				0.352099	0.389228	0.0953916	0.290903	0.342056	0.149546				0.265507	0.361311	0.265156	0.2842	0.28327	-0.00328214	0.290417	0.357845	0.188428	0.290861	0.334144	0.129535	0.336108
																0.314429	0.343957	0.0858484	0.286556	0.370016	0.225558	0.350492	0.41529	0.156031				0.29597	0.373649	0.207894	0.296429	0.319437	0.0720283				0.31315	0.352008	0.110388	0.269691	0.29184	0.0758949	0.274709	0.378407	0.27404	0.294027	0.326662	0.0999051	0.304994
																0.293141	0.345402	0.151304	0.327842	0.32262	-0.0161854	0.349407	0.406279	0.139983				0.403214	0.39537	-0.0198384	0.310848	0.384792	0.192167				0.269396	0.319558	0.156973	0.299932	0.337961	0.112524	0.41405	0.453161	0.0863058	0.310053	0.321461	0.0354866	0.281524
																0.295641	0.329601	0.103033	0.278106	0.37113	0.250651	0.283962	0.372944	0.238594				0.310632	0.352803	0.11953	0.244608	0.291579	0.161093				0.304445	0.341759	0.10918	0.294132	0.354641	0.170619	0.33179	0.368999	0.100838	0.260169	0.384998	0.324234	0.291031
																0.270464	0.308991	0.124685	0.494005	0.300411	-0.64443	0.322723	0.353948	0.0882168				0.289694	0.332718	0.129311	0.361822	0.357409	-0.0123475				0.281662	0.366039	0.230512	0.252885	0.301315	0.160731	0.274902	0.34193	0.196027	0.294943	0.353214	0.164973	0.337759
																0.313674	0.383803	0.18272	0.28193	0.245129	-0.150133	0.311391	0.326484	0.0462294				0.312232	0.338454	0.0774758	0.311949	0.345791	0.0978691				0.270701	0.332899	0.186836	0.266962	0.294081	0.0922146	0.247992	0.309049	0.197563	0.313203	0.347969	0.0999099	0.304027
																0.289742	0.334389	0.133519	0.32498	0.353716	0.0812395	0.36906	0.368052	-0.00273838				0.295558	0.317278	0.068457	0.292291	0.302205	0.0328064				0.226077	0.284123	0.204301				0.311878	0.317603	0.0180236	0.311428	0.342618	0.0910336	0.320949
																0.290431	0.315023	0.0780649	0.317474	0.353232	0.10123	0.321845	0.356507	0.0972246				0.286835	0.338882	0.153584	0.264986	0.290884	0.089033				0.243222	0.277439	0.123332				0.285962	0.348212	0.178772	0.2297	0.296586	0.22552	0.264499
																0.297075	0.304544	0.0245249	0.322299	0.367579	0.123187	0.28134	0.325077	0.134545				0.292878	0.298768	0.0197139	0.279673	0.290308	0.0366328				0.236932	0.277442	0.146013				0.304314	0.351142	0.133357	0.347737	0.329803	-0.0543795	0.329671
																0.300606	0.317966	0.0545951	0.345415	0.348869	0.00990018	0.309342	0.33926	0.0881869				0.34167	0.377698	0.0953875	0.307938	0.352355	0.12606				0.254967	0.33309	0.234539				0.279383	0.360457	0.224922	0.283202	0.303822	0.0678671	0.273895
																0.27003	0.319099	0.153774	0.293078	0.354164	0.172481	0.315571	0.331739	0.0487369				0.297758	0.319304	0.0674767	0.36404	0.322204	-0.129845				0.253193	0.317958	0.20369				0.279129	0.314846	0.113443				0.314891
																0.289998	0.327473	0.114439	0.351993	0.398174	0.115981	0.328657	0.327916	-0.00225949				0.318191	0.342934	0.0721523	0.28069	0.315334	0.109867				0.283802	0.395833	0.283027				0.301953	0.359776	0.160721				0.254107
																0.262939	0.3148	0.164744	0.25581	0.284482	0.100788	0.270832	0.314973	0.140144				0.326194	0.278622	-0.170744	0.2929	0.328826	0.109257				0.232586	0.396707	0.413709				0.289496	0.30884	0.0626332				0.387354
																0.304087	0.390744	0.221775	0.25945	0.330922	0.21598	0.290145	0.34757	0.165218				0.313897	0.350241	0.103769	0.329086	0.315826	-0.0419833				0.281433	0.313359	0.101883				0.299728	0.335963	0.107855				0.309286
																0.290872	0.376935	0.228324				0.298076	0.358819	0.169286							0.302633	0.338627	0.106296				0.254262	0.341906	0.256342				0.262926	0.343036	0.233532				0.307952
																0.302438	0.335111	0.0975001				0.341183	0.347531	0.0182643							0.295332	0.323703	0.0876456				0.313693	0.285363	-0.0992784				0.261616	0.289802	0.0972615				0.292475
																0.284611	0.32467	0.123385				0.332535	0.384914	0.136082							0.338022	0.372368	0.0922373				0.319603	0.309373	-0.0330664				0.309296	0.383666	0.19384				0.256909
																0.333909	0.333952	0.00012956				0.304681	0.360285	0.154333							0.281764	0.30529	0.0770606				0.322576	0.339348	0.0494222				0.358471	0.392982	0.0878167				0.249057
																0.303519	0.325367	0.067149				0.289683	0.310679	0.0675789							0.276068	0.30638	0.0989367				0.313	0.378111	0.172199				0.285445	0.31906	0.105358				0.292636
																0.28856	0.361729	0.202278				0.284246	0.320425	0.112909							0.300243	0.344909	0.129501				0.343625	0.346221	0.00749747				0.310634	0.32188	0.0349388				0.277376
																0.306157	0.366269	0.164122				0.266796	0.345103	0.226908							0.327476	0.325152	-0.00714865										0.277338	0.317851	0.127457				0.311215
																0.270207	0.313711	0.138674				0.306156	0.350042	0.125374							0.2548	0.3084	0.173803										0.251247	0.284994	0.118411				0.298477
																0.29909	0.318804	0.0618372				0.323922	0.3256	0.00515242							0.291667	0.357053	0.183126										0.316747	0.354612	0.106778				0.297396
																0.289848	0.310463	0.066401				0.311606	0.355357	0.123119							0.28197	0.325465	0.133641										0.309679	0.322639	0.0401692				0.282691
																0.280752	0.297613	0.0566547				0.331302	0.381413	0.131382							0.298582	0.340438	0.122948										0.346208	0.366883	0.0563547				0.300415
																						0.315784	0.37225	0.151687							0.336681	0.339191	0.00740024										0.336797	0.347216	0.0300056				0.270254
																						0.323004	0.346276	0.0672056							0.308948	0.334615	0.0767082										0.348169	0.37108	0.0617408
																						0.286006	0.334809	0.145763							0.286915	0.305791	0.0617282										0.307124	0.36572	0.16022
																						0.299864	0.361362	0.170185																			0.30315	0.314266	0.0353718
																						0.29411	0.354106	0.169429																			0.29692	0.308496	0.0375223
																						0.315718	0.359818	0.122561
																						0.305927	0.36776	0.168133
																						0.29351	0.333577	0.120112
																						0.313472	0.331183	0.0534791
																						0.300328	0.314828	0.0460563
																	RUA-gen5						RUC-gen5															RL6-gen5						RLB-gen5
																0.276508	0.29211	0.0534116				0.303442	0.40154	0.244305													0.29412	0.301493	0.024454				0.323793	0.382374	0.153202				0.269421
																0.255931	0.309496	0.173073				0.293004	0.394242	0.256791													0.283236	0.296877	0.0459477				0.301567	0.372893	0.191276				0.284214
																0.272306	0.307925	0.115675				0.293069	0.3808	0.230387													0.30387	0.350411	0.132818				0.319314	0.340248	0.0615246				0.289677
																0.324082	0.322565	-0.00470577				0.30967	0.34971	0.114495													0.275675	0.268985	-0.0248707				0.300505	0.320249	0.0616535				0.290905
																0.290225	0.316378	0.0826643				0.294518	0.32419	0.0915272													0.290352	0.296638	0.0211888										0.32167
																0.279285	0.306753	0.089545				0.301165	0.350473	0.140691													0.300843	0.316676	0.0499986										0.294027
																0.354274	0.371563	0.0465293				0.271363	0.302356	0.102505																									0.311779
																0.306817	0.380141	0.192886				0.287752	0.309531	0.0703597																									0.293582
																0.294533	0.314758	0.0642586				0.277564	0.335018	0.171494																									0.297401
																0.309062	0.331499	0.0676824				0.287797	0.301124	0.0442563																									0.336142
																0.342354	0.339032	-0.00979843				0.316177	0.308463	-0.0250082																									0.303813
																0.321902	0.308097	-0.0448078				0.294909	0.30727	0.0402284																									0.283335
																0.274192	0.315521	0.130987				0.333644	0.335115	0.00438787
																0.286125	0.272315	-0.050715				0.279653	0.33874	0.17443
																0.328575	0.346971	0.0530183				0.300832	0.335214	0.10257
																0.312121	0.358974	0.130519				0.290253	0.345251	0.159297
	MLV		TLC			% change
	avg	std	avg	std	n	avg	std	t-test p
T	0.584308	0.0288387	0.576763	0.0294981	24	-0.0156227	0.0738118	0.375915
R	0.556913	0.0423933	0.577703	0.0413481	24	0.0334564	0.0765266	0.0291773
L	0.534801	0.0435653	0.555253	0.0456125	24	0.0352892	0.053052	0.00343389
RMI	0.527962	0.0375681	0.547166	0.0388661	24	0.0339427	0.0471814	0.00221498
RU	0.484662	0.0469603	0.516053	0.0390075	24	0.0572696	0.1039	0.0084942
RUA	0.321604	0.0527044	0.355835	0.0371423	24	0.0977007	0.0913567	5.71462e-05
RUA-gen4	0.29375	0.0151792	0.33303	0.0235132	29	0.115243	0.0569509	3.98564e-11
RUA-gen5	0.301768	0.0277072	0.324631	0.028712	16	0.068139	0.0714305	0.00173777
RUB	0.320194	0.0331102	0.36329	0.0308949	24	0.118012	0.0620745	6.0799e-09
RUB-gen4	0.315086	0.0497281	0.340992	0.0419208	20	0.0614191	0.202516	0.0936658
RUC	0.355141	0.0439291	0.390159	0.0432191	24	0.0892918	0.0536649	6.3145e-08
RUC-gen4	0.311284	0.0241243	0.353811	0.0261922	41	0.118109	0.064301	8.43135e-14
RUC-gen5	0.295926	0.0153183	0.33869	0.0314578	16	0.12017	0.0834044	0.000101878
RM	0.388171	0.0364218	0.422512	0.0354148	24	0.0810593	0.0460917	1.23508e-08
RMA	0.319612	0.0301257	0.366733	0.0458587	24	0.122639	0.0874225	1.95666e-05
RMA-gen4	0.309389	0.0313431	0.342069	0.0295386	20	0.0920098	0.0927721	0.000183178
RMB	0.328348	0.0299202	0.358151	0.0255054	24	0.0821876	0.0690699	7.9208e-06
RMB-gen4	0.293452	0.0327897	0.327002	0.0239999	34	0.102223	0.0826902	2.81549e-08
RL	0.536201	0.0755103	0.538707	0.0593612	21	0.00383123	0.103478	0.84182
RL6	0.371844	0.0970303	0.410848	0.104064	24	0.0865864	0.15445	0.00395616
RL6-gen4	0.284166	0.032364	0.336786	0.0369801	26	0.148002	0.123898	4.28397e-06
RL6-gen5	0.291349	0.0106498	0.30518	0.0269947	6	0.0415893	0.0520366	0.116228
RLA	0.302091	0.0337547	0.338491	0.0385322	23	0.104931	0.0662659	3.50937e-07
RLA-gen4	0.282215	0.0172653	0.317611	0.0271429	12	0.108729	0.0508545	3.02145e-05
RLB	0.324972	0.0242064	0.367584	0.0278604	24	0.113647	0.0631023	2.06244e-08
RLB-gen4	0.300791	0.0347723	0.343019	0.0366524	36	0.119445	0.0880227	3.79075e-09
RLB-gen5	0.311295	0.0119941	0.353941	0.0288112	4	0.116914	0.0657477	0.0476632
RLC	0.306777	0.0213954	0.345545	0.0284518	19	0.10945	0.0595494	8.4539e-07
RLC-gen4	0.298693	0.0293329	0.33821	0.0287549	16	0.113003	0.0942586	0.000420419
RLD	0.327679	0.0279264	0.372118	0.0275056	22	0.118019	0.0645946	4.70849e-08
RLD-gen4	0.292964	0.0309009	0.335405	0.0350416	32	0.123878	0.0670002	4.93073e-11
RLD-gen5	0.297997	0.0181306	0.33	0.0239522	12	0.0938041	0.0691617	0.00097231
LU	0.500806	0.0359059	0.52139	0.0355585	24	0.0383399	0.0529165	0.0016321
LUC	0.342475	0.0538257	0.374404	0.0330516	21	0.0862029	0.0997029	0.00158025
LUC-gen4	0.30462	0.0385898	0.347236	0.0291018	24	0.12353	0.0853464	1.27076e-07
LUC-gen5	0.301639	0.0219294	0.3348	0.0361509	14	0.0872982	0.132896	0.0205666
LUA	0.293377	0.0214334	0.334731	0.0238039	14	0.120645	0.0767853	8.95543e-05
LUA-gen4	0.304292	0.0287733	0.32083	0.0452872	8	0.041636	0.112959	0.219508
LUB	0.29303	0.0277062	0.349174	0.0358255	14	0.15646	0.079536	1.58589e-05
LUL	0.385842	0.0552749	0.420804	0.0479264	23	0.0839146	0.0601048	1.66927e-06
LUD	0.325647	0.0254414	0.365389	0.0345683	14	0.10456	0.0759168	0.000125922
LUD-gen4	0.314236	0.0257191	0.365928	0.0251702	8	0.139872	0.0667504	0.000909425
LUE	0.313869	0.0280775	0.349095	0.0315752	14	0.0975119	0.0775718	0.000456714
LL	0.486609	0.0320878	0.518284	0.0245329	24	0.0603694	0.0576554	3.34472e-05
LL6	0.335652	0.0246448	0.39753	0.0460815	24	0.148182	0.0868686	1.31648e-07
LL6-gen4	0.277894	0.0185635	0.351493	0.0595589	15	0.195445	0.102244	7.14055e-05
LLR	0.418187	0.0338872	0.460868	0.0335706	24	0.0918684	0.0482009	6.54933e-09
LLB	0.343832	0.0291491	0.367259	0.0261657	24	0.0621761	0.0699292	0.000224746
LLB-gen4	0.300028	0.0236829	0.335242	0.0263283	20	0.101953	0.0748029	1.06247e-05
LLC	0.335851	0.0348855	0.372709	0.035328	20	0.0964653	0.0796923	2.92943e-05
LLC-gen4	0.289345	0.0380547	0.351267	0.0325372	10	0.178352	0.0476895	2.57355e-07
LLD	0.34594	0.0457604	0.378789	0.0393322	22	0.0815374	0.120636	0.00433447
LLD-gen4	0.302869	0.0323515	0.351514	0.0416637	14	0.132631	0.0916983	7.12643e-05
LLD-gen5	0.294106	0.0351026	0.340969	0.0473967	6	0.132005	0.0770712	0.0123833
[truncated: 41 more columns]

[truncated: 14 more sheets: Pin, Pout, HydraulicDiam, HydraulicDiam 2, HydraulicDiam - graph, Din vs Dh, Din vs Dh - graph, Airway Distensibility 1, Airway Distensibility 3, Airway Distensibility 3 - graph, Airway Distensibility 4, Airway Distensibility 4 - graph, DLA vs DV, Dist vs FEV1, FVC]
